# Supplementary material for: Identification of shared pathogenetic mechanisms between COVID-19 and IC through bioinformatics and system biology
Source: Sci Rep. 2024 Jan 24;14:2114. doi: 10.1038/s41598-024-52625-z (PMC10808107; doi:10.1038/s41598-024-52625-z)
Supplement: Supplementary file 2 — Supplementary Table S1. [file 41598_2024_52625_MOESM2_ESM.xlsx]

## Sheet: Supplemental Information 4
AverageShortestPathLength	BetweennessCentrality	ClosenessCentrality	ClusteringCoefficient	Degree	degree.layout	Eccentricity	EdgeCount	Indegree	IsSingleNode	name	NeighborhoodConnectivity	NumberOfDirectedEdges	NumberOfUndirectedEdges	Outdegree	PartnerOfMultiEdgedNodePairs	Radiality	selected	SelfLoops	shared name	Stress	TopologicalCoefficient
3.51087	0	0.28483	0	1	1	7	1	0	FALSE	ADAMTSL3	11	0	1	1	0	0.96459	FALSE	0	ADAMTSL3	0	0
2.53846	0.17983	0.393939	0.227273	11	11	6	11	4	FALSE	CFP	27.8182	0	11	7	0	0.979199	FALSE	0	CFP	11241	0.308081
2.93578	0	0.340625	0	2	2	5	2	0	FALSE	ADM	20.5	0	2	2	0	0.970685	FALSE	0	ADM	0	0.541667
1.99074	0.362762	0.502326	0.158824	35	35	4	35	5	FALSE	CCL2	22.3714	0	35	30	0	0.984714	FALSE	0	CCL2	23968	0.192365
1	0.175932	1	0.1	6	6	1	6	5	FALSE	GNG2	13.3333	0	6	1	0	0.972813	FALSE	0	GNG2	7820	0.29845
2.14035	0	0.467213	0.352632	20	20	4	20	0	FALSE	ALOX5AP	34.5	0	20	20	0	0.982295	FALSE	0	ALOX5AP	0	0.31036
1.53125	1.46904	0.653061	0.162124	54	54	3	54	37	FALSE	LCP2	24.463	0	54	17	0	0.987616	FALSE	0	LCP2	100504	0.195556
1.25	0.207365	0.8	0.192929	45	45	2	45	42	FALSE	SPI1	26.8889	0	45	3	0	0.986939	FALSE	0	SPI1	15368	0.214756
1.5	1.05629	0.666667	0.171717	45	45	3	45	35	FALSE	PLEK	24.4889	0	45	10	0	0.985778	FALSE	0	PLEK	65738	0.203704
1.75	0.0433505	0.571429	0.290476	15	15	3	15	13	FALSE	SRGN	29.8	0	15	2	0	0.979876	FALSE	0	SRGN	2845	0.309722
1.5	0.0785768	0.666667	0.158521	57	57	2	57	56	FALSE	TYROBP	23.7544	0	57	1	0	0.987616	FALSE	0	TYROBP	5282	0.189895
2	0.2552	0.5	0.261538	26	26	4	26	17	FALSE	IGSF6	27.8462	0	26	9	0	0.981908	FALSE	0	IGSF6	19522	0.264835
1.92079	0.653088	0.520619	0.247159	33	33	3	33	7	FALSE	CD53	29.7576	0	33	26	0	0.98481	FALSE	0	CD53	42178	0.24593
1.81818	0.700587	0.55	0.221154	40	40	4	40	14	FALSE	FCER1G	27.3	0	40	26	0	0.985391	FALSE	0	FCER1G	48007	0.2275
1.97297	0.335509	0.506849	0.287037	28	28	4	28	3	FALSE	C3AR1	32.25	0	28	25	0	0.984133	FALSE	0	C3AR1	27793	0.26875
2.34426	0.611016	0.426573	0.261905	21	21	5	21	8	FALSE	EVI2B	26.619	0	21	13	0	0.980457	FALSE	0	EVI2B	26766	0.271623
2.55128	0.00347321	0.39196	0.402778	9	9	4	9	1	FALSE	C1orf162	32.5556	0	9	8	0	0.975909	FALSE	0	C1orf162	447	0.478758
1.625	0.363379	0.615385	0.226282	40	40	3	40	28	FALSE	MNDA	27.625	0	40	12	0	0.985294	FALSE	0	MNDA	33025	0.230208
1.90476	0.308848	0.525	0.235795	33	33	4	33	10	FALSE	CTSS	28.6061	0	33	23	0	0.98481	FALSE	0	CTSS	23329	0.236414
1.87931	0.668525	0.53211	0.250794	36	36	4	36	18	FALSE	FGR	30.0556	0	36	18	0	0.985101	FALSE	0	FGR	43631	0.248393
1.64	0.309281	0.609756	0.230128	40	40	3	40	29	FALSE	LILRB2	28.375	0	40	11	0	0.985584	FALSE	0	LILRB2	31417	0.230691
2.05	0.0781016	0.487805	0.293478	24	24	4	24	18	FALSE	NCF4	31.2083	0	24	6	0	0.982779	FALSE	0	NCF4	9477	0.27618
1.89247	0.499713	0.528409	0.218254	36	36	4	36	8	FALSE	CSF2RB	27.8056	0	36	28	0	0.984714	FALSE	0	CSF2RB	29483	0.23366
1.42	3.38366	0.704225	0.128402	68	68	3	68	38	FALSE	ITGAM	22.6912	0	68	30	0	0.990035	FALSE	0	ITGAM	181403	0.166847
1.84906	0.583251	0.540816	0.238976	38	38	3	38	22	FALSE	HCK	29	0	38	16	0	0.985294	FALSE	0	HCK	47371	0.241447
0	0	0	0	2	2	0	2	2	FALSE	CYSLTR1	18	0	2	0	0	0.970782	FALSE	0	CYSLTR1	0	0.548387
2.31304	0	0.432331	0.297794	17	17	4	17	0	FALSE	AQP9	29.7059	0	17	17	0	0.981231	FALSE	0	AQP9	0	0.288407
2.14035	0.0786517	0.467213	0.235294	17	17	4	17	1	FALSE	BCL2A1	31.2941	0	17	16	0	0.982295	FALSE	0	BCL2A1	4183	0.276939
1.93137	0.629219	0.517766	0.223708	34	34	4	34	8	FALSE	CCR1	30.2059	0	34	26	0	0.985197	FALSE	0	CCR1	45854	0.243596
1.95506	0.137555	0.511494	0.246154	26	26	3	26	4	FALSE	CSF3R	30.3846	0	26	22	0	0.983746	FALSE	0	CSF3R	12515	0.26388
1.74242	0.552886	0.573913	0.174972	43	43	3	43	17	FALSE	FCGR3B	26	0	43	26	0	0.986262	FALSE	0	FCGR3B	46853	0.211382
1.8	0.0101698	0.555556	0.359477	18	18	3	18	16	FALSE	RGS18	33.5	0	18	2	0	0.98036	FALSE	0	RGS18	315	0.341837
1	0.00540258	1	0.166667	4	4	1	4	3	FALSE	PROK2	25	0	4	1	0	0.97649	FALSE	0	PROK2	124	0.339041
0	0	0	0.320513	13	13	0	13	13	FALSE	VNN2	30.6154	0	13	0	0	0.979296	FALSE	0	VNN2	0	0.339316
2.35849	0.187011	0.424	0.263889	9	9	4	9	7	FALSE	FPR2	32.2222	0	9	2	0	0.978909	FALSE	0	FPR2	8921	0.369093
2.14035	0.215383	0.467213	0.274704	23	23	4	23	14	FALSE	FPR1	30.1739	0	23	9	0	0.982198	FALSE	0	FPR1	15152	0.290134
2.76699	0	0.361404	0.25	4	4	4	4	0	FALSE	ARHGAP15	33.25	0	4	4	0	0.974361	FALSE	0	ARHGAP15	0	0.532258
0	0	0	0	1	1	0	1	1	FALSE	FAM78A	4	0	1	0	0	0.959752	FALSE	0	FAM78A	0	0
2.46774	0	0.405229	0.464286	8	8	5	8	0	FALSE	ARHGAP9	37.375	0	8	8	0	0.977457	FALSE	0	ARHGAP9	0	0.455793
1	0.161585	1	0.229437	22	22	1	22	21	FALSE	WAS	28.2273	0	22	1	0	0.982198	FALSE	0	WAS	10250	0.256612
1.98889	0.305841	0.502793	0.207672	28	28	5	28	6	FALSE	CD69	27.6429	0	28	22	0	0.984617	FALSE	0	CD69	20444	0.23006
2.51765	0.0193942	0.397196	0.152778	9	9	5	9	1	FALSE	BIRC3	16.4444	0	9	8	0	0.976683	FALSE	0	BIRC3	965	0.231612
1.8	0.540335	0.555556	0.171123	34	34	3	34	19	FALSE	ICAM1	23.1765	0	34	15	0	0.985681	FALSE	0	ICAM1	43053	0.185412
1.83333	0.450313	0.545455	0.250794	36	36	4	36	11	FALSE	CYBB	30.8889	0	36	25	0	0.985294	FALSE	0	CYBB	36999	0.253188
1.5	0.294937	0.666667	0.174242	12	12	2	12	10	FALSE	TNFAIP3	22.1667	0	12	2	0	0.979683	FALSE	0	TNFAIP3	13703	0.232456
0	0	0	0.25	9	9	0	9	9	FALSE	SAMSN1	25.1111	0	9	0	0	0.976877	FALSE	0	SAMSN1	0	0.324675
2	0	0.5	0.5	2	2	3	2	1	FALSE	POU2F2	31	0	2	1	0	0.973297	FALSE	0	POU2F2	0	0.607843
2.45098	0	0.408	0.30303	12	12	4	12	0	FALSE	BIN2	27	0	12	12	0	0.977554	FALSE	0	BIN2	0	0.341772
2.70769	0.341656	0.369318	0.194853	17	17	6	17	7	FALSE	CYTIP	23.8235	0	17	10	0	0.98036	FALSE	0	CYTIP	15990	0.241897
0	0	0	0.266667	6	6	0	6	6	FALSE	WIPF1	24.3333	0	6	0	0	0.975135	FALSE	0	WIPF1	0	0.374359
2.36364	0.0131884	0.423077	0.196429	8	8	4	8	4	FALSE	GRAP	20.875	0	8	4	0	0.975716	FALSE	0	GRAP	1121	0.298214
2.0303	0.0687891	0.492537	0.281046	18	18	4	18	10	FALSE	LCP1	30	0	18	8	0	0.981714	FALSE	0	LCP1	8745	0.277778
2.2	0.0314134	0.454545	0.2	5	5	3	5	4	FALSE	NFKBIZ	11.2	0	5	1	0	0.970395	FALSE	0	NFKBIZ	829	0.302703
1	0.000232369	1	0.416667	4	4	1	4	3	FALSE	TNFSF14	12.5	0	4	1	0	0.970298	FALSE	0	TNFSF14	16	0.403226
1.83333	0.064515	0.545455	0.154545	11	11	3	11	7	FALSE	LTB	17.7273	0	11	4	0	0.97707	FALSE	0	LTB	5423	0.230861
1	0.298727	1	0.21645	22	22	1	22	20	FALSE	TNFSF13B	25.2727	0	22	2	0	0.982779	FALSE	0	TNFSF13B	20244	0.225649
2.4	0.0175916	0.416667	0.2	10	10	4	10	9	FALSE	LY96	27.1	0	10	1	0	0.979779	FALSE	0	LY96	2651	0.293478
1.66667	0.0204751	0.6	0.358974	13	13	3	13	10	FALSE	RNASE6	34.4615	0	13	3	0	0.978909	FALSE	0	RNASE6	2254	0.374582
2.75893	0	0.36246	0.45	5	5	5	5	0	FALSE	C2	19.6	0	5	5	0	0.972813	FALSE	0	C2	0	0.417021
2	0.123171	0.5	0.244615	26	26	4	26	2	FALSE	C5AR1	31.8462	0	26	24	0	0.983843	FALSE	0	C5AR1	15663	0.267615
2.32941	0.220764	0.429293	0.195238	15	15	5	15	6	FALSE	CR1	24.8	0	15	9	0	0.980166	FALSE	0	CR1	15059	0.261053
2.52459	0.235504	0.396104	0.212418	18	18	4	18	10	FALSE	FCN1	24.3889	0	18	8	0	0.979586	FALSE	0	FCN1	13873	0.272784
1.8	0.35088	0.555556	0.22619	36	36	3	36	15	FALSE	FCGR2A	30.0278	0	36	21	0	0.985294	FALSE	0	FCGR2A	35951	0.248163
2.10989	0.226017	0.473958	0.230952	21	21	4	21	6	FALSE	CLEC7A	28.381	0	21	15	0	0.981521	FALSE	0	CLEC7A	13048	0.277778
1.9	0.272005	0.526316	0.251724	30	30	4	30	11	FALSE	FCGR1A	31.1333	0	30	19	0	0.98394	FALSE	0	FCGR1A	22527	0.268103
1.27273	0.58868	0.785714	0.213964	37	37	2	37	29	FALSE	SELL	29.2162	0	37	8	0	0.986262	FALSE	0	SELL	36470	0.226482
1.5	0	0.666667	0	2	2	2	2	0	FALSE	CCK	3.5	0	2	2	0	0.962752	FALSE	0	CCK	0	0.5
1	0.0599033	1	0	3	3	1	3	2	FALSE	FFAR2	7.33333	0	3	1	0	0.965654	FALSE	0	FFAR2	1567	0.333333
2.30357	0	0.434109	0.208333	16	16	4	16	0	FALSE	CCL11	23.5625	0	16	16	0	0.98007	FALSE	0	CCL11	0	0.255435
0	0	0	0.265152	12	12	0	12	12	FALSE	TIMP1	22.4167	0	12	0	0	0.979392	FALSE	0	TIMP1	0	0.254735
2.26582	0.411973	0.441341	0.240476	21	21	5	21	9	FALSE	CXCL13	21.4286	0	21	12	0	0.981037	FALSE	0	CXCL13	22961	0.220913
1.8	0.00948356	0.555556	0.281818	11	11	3	11	9	FALSE	RNASE2	33.4545	0	11	2	0	0.979973	FALSE	0	RNASE2	729	0.343955
2.25688	0.0445273	0.443089	0.352381	15	15	4	15	2	FALSE	CCL19	26.2	0	15	13	0	0.979973	FALSE	0	CCL19	3490	0.284783
2.28205	0.170101	0.438202	0.211905	21	21	5	21	9	FALSE	CXCL2	20.0476	0	21	12	0	0.980844	FALSE	0	CXCL2	11372	0.211028
2.33636	0.0233328	0.428016	0.340909	12	12	4	12	1	FALSE	CCL18	23.1667	0	12	11	0	0.979005	FALSE	0	CCL18	1160	0.272549
2.30357	0.0225352	0.434109	0.320513	13	13	4	13	9	FALSE	GPR29	26.8462	0	13	4	0	0.979199	FALSE	0	GPR29	2531	0.301642
1.8961	0.926081	0.527397	0.166667	31	31	4	31	12	FALSE	CXCR4	24.5484	0	31	19	0	0.985197	FALSE	0	CXCR4	51495	0.200687
3.0875	0.00351141	0.323887	0.3	6	6	6	6	2	FALSE	CHI3L1	17.6667	0	6	4	0	0.9732	FALSE	0	CHI3L1	450	0.368056
2.49515	0.0290025	0.400778	0.355556	10	10	4	10	3	FALSE	CCL8	23.4	0	10	7	0	0.977651	FALSE	0	CCL8	1352	0.328169
1	0.0390089	1	0.285714	8	8	1	8	6	FALSE	MMP12	26.25	0	8	2	0	0.978618	FALSE	0	MMP12	2938	0.305233
1	0.00962758	1	0.233333	10	10	1	10	9	FALSE	TNFRSF9	27	0	10	1	0	0.978522	FALSE	0	TNFRSF9	466	0.312791
0	0	0	0	3	3	0	3	3	FALSE	PLA2G7	20.6667	0	3	0	0	0.974265	FALSE	0	PLA2G7	0	0.378205
2.23913	0.00138295	0.446602	0.272727	11	11	4	11	1	FALSE	CLEC4E	33.9091	0	11	10	0	0.98007	FALSE	0	CLEC4E	224	0.342516
0	0	0	0.2	6	6	0	6	6	FALSE	IL1R2	25.1667	0	6	0	0	0.976006	FALSE	0	IL1R2	0	0.382051
1.86667	0.0595027	0.535714	0.241667	16	16	3	16	12	FALSE	SDC1	26.6875	0	16	4	0	0.981231	FALSE	0	SDC1	5394	0.265625
2.09091	0.363334	0.478261	0.188889	10	10	4	10	5	FALSE	LCN2	19.4	0	10	5	0	0.977844	FALSE	0	LCN2	17844	0.247436
1.92308	0.205046	0.52	0.232143	8	8	3	8	4	FALSE	LGALS9	32.625	0	8	4	0	0.978812	FALSE	0	LGALS9	7080	0.361111
0	0	0	0.180556	9	9	0	9	9	FALSE	JAK3	24.4444	0	9	0	0	0.977844	FALSE	0	JAK3	0	0.298103
2.4434	0	0.409266	0.1	6	6	4	6	0	FALSE	CD37	23.5	0	6	6	0	0.975909	FALSE	0	CD37	0	0.335749
1.97727	0.212793	0.505747	0.155797	24	24	4	24	3	FALSE	CD79A	23.9167	0	24	21	0	0.98423	FALSE	0	CD79A	13183	0.195697
2.72093	0.00709413	0.367521	0.166667	4	4	6	4	1	FALSE	CD6	29.5	0	4	3	0	0.976587	FALSE	0	CD6	1020	0.37987
1.85294	0.0786261	0.539683	0.232955	33	33	3	33	1	FALSE	CD48	30.0303	0	33	32	0	0.985004	FALSE	0	CD48	7740	0.248184
1.82609	0.552688	0.547619	0.178462	26	26	3	26	18	FALSE	LYN	27.4231	0	26	8	0	0.98423	FALSE	0	LYN	40005	0.228526
0	0	0	0.232143	8	8	0	8	8	FALSE	TNFSF8	27.625	0	8	0	0	0.977941	FALSE	0	TNFSF8	0	0.321221
2.08333	0.125328	0.48	0.309091	11	11	4	11	4	FALSE	GPR65	33.8182	0	11	7	0	0.978715	FALSE	0	GPR65	4466	0.378958
2	0	0.5	0.388889	10	10	3	10	9	FALSE	SIGLEC7	38.1	0	10	1	0	0.979296	FALSE	0	SIGLEC7	0	0.409677
1.71429	0.00698107	0.583333	0.303571	8	8	3	8	5	FALSE	SLAMF7	36.125	0	8	3	0	0.979296	FALSE	0	SLAMF7	925	0.380263
1.9434	0.246533	0.514563	0.23913	24	24	3	24	14	FALSE	IL2RG	30.8333	0	24	10	0	0.983843	FALSE	0	IL2RG	18057	0.261299
3.25806	0.009593	0.306931	0.25	4	4	6	4	2	FALSE	EVI2A	20.25	0	4	2	0	0.97262	FALSE	0	EVI2A	594	0.454545
2	7.98768e-05	0.5	0	2	2	3	2	1	FALSE	EGR2	36.5	0	2	1	0	0.973781	FALSE	0	EGR2	22	0.657407
0	0	0	0.25	4	4	0	4	4	FALSE	RASGRP1	29	0	4	0	0	0.975426	FALSE	0	RASGRP1	0	0.42029
0	0	0	0.5	2	2	0	2	2	FALSE	STAP1	34.5	0	2	0	0	0.973878	FALSE	0	STAP1	0	0.616071
1.33333	0.278998	0.75	0.232143	8	8	2	8	6	FALSE	RHOH	24	0	8	2	0	0.976103	FALSE	0	RHOH	23751	0.331597
2.34615	0.0401093	0.42623	0.28022	14	14	4	14	8	FALSE	LILRB3	31.7143	0	14	6	0	0.980844	FALSE	0	LILRB3	4565	0.307212
0	0	0	0	1	1	0	1	1	FALSE	MZB1	24	0	1	0	0	0.969621	FALSE	0	MZB1	0	0
2.42105	0.00503224	0.413043	0.25	4	4	4	4	3	FALSE	PIK3AP1	24.75	0	4	1	0	0.975716	FALSE	0	PIK3AP1	154	0.371212
1.5	0	0.666667	0	1	1	2	1	0	FALSE	CIDEA	10	0	1	1	0	0.963913	FALSE	0	CIDEA	0	0
2.77778	0	0.36	0	2	2	4	2	0	FALSE	CLC	24.5	0	2	2	0	0.970975	FALSE	0	CLC	0	0.618421
2.31522	0	0.431925	0.4	11	11	5	11	0	FALSE	CLEC4A	36.1818	0	11	11	0	0.979489	FALSE	0	CLEC4A	0	0.380861
2.27059	0.0234915	0.440415	0.269231	13	13	5	13	1	FALSE	CST7	31.6154	0	13	12	0	0.980844	FALSE	0	CST7	1558	0.298258
1	0.0121813	1	0.142857	8	8	1	8	7	FALSE	SERPINA1	15.875	0	8	1	0	0.976296	FALSE	0	SERPINA1	553	0.228261
1	0	1	0	1	1	1	1	0	FALSE	CRISP3	3	0	1	1	0	0.959656	FALSE	0	CRISP3	0	0
2	0.000980307	0.5	0.466667	6	6	3	6	5	FALSE	TFEC	38.8333	0	6	1	0	0.977457	FALSE	0	TFEC	135	0.462302
2.02703	0.083741	0.493333	0.236111	9	9	3	9	1	FALSE	DOK3	28.2222	0	9	8	0	0.978038	FALSE	0	DOK3	2796	0.333333
0	0	0	0.5	4	4	0	4	4	FALSE	STX11	37.5	0	4	0	0	0.974652	FALSE	0	STX11	0	0.585938
2	0.00610735	0.5	0.333333	12	12	3	12	10	FALSE	P2RY13	34.1667	0	12	2	0	0.979683	FALSE	0	P2RY13	1073	0.367384
2.75	0.110448	0.363636	0.357143	7	7	5	7	3	FALSE	IFI30	34.1429	0	7	4	0	0.976587	FALSE	0	IFI30	5951	0.453333
1	0.114674	1	0	4	4	1	4	3	FALSE	MSX2	9.5	0	4	1	0	0.971846	FALSE	0	MSX2	3698	0.257576
0	0	0	0	1	1	0	1	1	FALSE	SLIT2	31	0	1	0	0	0.970588	FALSE	0	SLIT2	0	0
2	0.0512591	0.5	0.0833333	4	4	3	4	2	FALSE	MAP3K8	10.75	0	4	2	0	0.971169	FALSE	0	MAP3K8	1958	0.310606
2	0.00214941	0.5	0	2	2	3	2	1	FALSE	GPSM3	27	0	2	1	0	0.97291	FALSE	0	GPSM3	148	0.553191
3.25	0	0.307692	0	3	3	5	3	0	FALSE	ERBB4	3	0	3	3	0	0.963913	FALSE	0	ERBB4	0	0.333333
1	0.203468	1	0.0833333	4	4	1	4	3	FALSE	MST1R	26.5	0	4	1	0	0.976877	FALSE	0	MST1R	8536	0.351351
2.58333	0.0104566	0.387097	0	4	4	4	4	1	FALSE	FGFR3	6.75	0	4	3	0	0.969717	FALSE	0	FGFR3	330	0.27381
0	0	0	0	1	1	0	1	1	FALSE	NRG4	3	0	1	0	0	0.949303	FALSE	0	NRG4	0	0
2.26866	0	0.440789	0.5	7	7	4	7	2	FALSE	FCGR1B	45.1429	0	7	5	0	0.978812	FALSE	0	FCGR1B	0	0.496075
2.24242	0.00816922	0.445946	0.3	5	5	3	5	2	FALSE	LAT2	36	0	5	3	0	0.976877	FALSE	0	LAT2	300	0.458974
0	0	0	0	1	1	0	1	1	FALSE	FCRL1	30	0	1	0	0	0.96933	FALSE	0	FCRL1	0	0
0	0	0	0.333333	3	3	0	3	3	FALSE	LILRA6	36.3333	0	3	0	0	0.973007	FALSE	0	LILRA6	0	0.698718
2.35	0	0.425532	0	2	2	4	2	0	FALSE	FERMT1	23	0	2	2	0	0.971362	FALSE	0	FERMT1	0	0.5
0	0	0	0	1	1	0	1	1	FALSE	PLEK2	2	0	1	0	0	0.956753	FALSE	0	PLEK2	0	0
0	0	0	0	2	2	0	2	2	FALSE	GPR84	7	0	2	0	0	0.964977	FALSE	0	GPR84	0	0.5
2.38235	0	0.419753	0.5	3	3	4	3	0	FALSE	FSCN1	31.3333	0	3	3	0	0.973297	FALSE	0	FSCN1	0	0.569697
2.52941	0	0.395349	0.166667	3	3	4	3	0	FALSE	GAPT	19	0	3	3	0	0.971072	FALSE	0	GAPT	0	0.455285
0	0	0	0	1	1	0	1	1	FALSE	KCNJ2	6	0	1	0	0	0.958204	FALSE	0	KCNJ2	0	0
1.5	0	0.666667	0	1	1	2	1	0	FALSE	GREM1	4	0	1	1	0	0.957237	FALSE	0	GREM1	0	0
0	0	0	0	2	2	0	2	2	FALSE	IFITM3	4	0	2	0	0	0.962171	FALSE	0	IFITM3	0	0.5
1	0	1	0	1	1	1	1	0	FALSE	IFITM2	2	0	1	1	0	0.947562	FALSE	0	IFITM2	0	0
2.7963	0	0.357616	0.25	4	4	4	4	0	FALSE	IKZF3	21.5	0	4	4	0	0.973684	FALSE	0	IKZF3	0	0.398148
1	0	1	0	1	1	1	1	0	FALSE	IL18BP	6	0	1	1	0	0.961397	FALSE	0	IL18BP	0	0
1.5	0.0209127	0.666667	0.333333	3	3	2	3	2	FALSE	LTF	28.6667	0	3	1	0	0.976393	FALSE	0	LTF	1893	0.392694
2	0	0.5	0	1	1	3	1	0	FALSE	KMO	2	0	1	1	0	0.947272	FALSE	0	KMO	0	0
1.5	0.00941094	0.666667	0	2	2	2	2	1	FALSE	PNP	4.5	0	2	1	0	0.961881	FALSE	0	PNP	216	0.5
1	0.00675322	1	0	2	2	1	2	1	FALSE	VNN1	11.5	0	2	1	0	0.966622	FALSE	0	VNN1	209	0.525
0	0	0	0	1	1	0	1	1	FALSE	UBASH3A	54	0	1	0	0	0.973007	FALSE	0	UBASH3A	0	0
0	0	0	0	1	1	0	1	1	FALSE	PLAC8	8	0	1	0	0	0.964203	FALSE	0	PLAC8	0	0
2.38462	0	0.419355	0	2	2	4	2	0	FALSE	LST1	34	0	2	2	0	0.974361	FALSE	0	LST1	0	0.515625
0	0	0	0	1	1	0	1	1	FALSE	PLXNC1	4	0	1	0	0	0.962268	FALSE	0	PLXNC1	0	0
0	0	0	0	2	2	0	2	2	FALSE	SIX2	2.5	0	2	0	0	0.95743	FALSE	0	SIX2	0	0.5
2.42105	0	0.413043	0	1	1	4	1	0	FALSE	PLCD1	45	0	1	1	0	0.971169	FALSE	0	PLCD1	0	0
0	0	0	0	1	1	0	1	1	FALSE	TMC8	8	0	1	0	0	0.961494	FALSE	0	TMC8	0	0
1	0	1	0	1	1	1	1	0	FALSE	SALL1	2	0	1	1	0	0.942821	FALSE	0	SALL1	0	0
0	0	0	0	1	1	0	1	1	FALSE	ZNF711	12	0	1	0	0	0.965074	FALSE	0	ZNF711	0	0
