# Supplementary material for: Identification of shared pathogenetic mechanisms between COVID-19 and IC through bioinformatics and system biology
Source: Sci Rep. 2024 Jan 24;14:2114. doi: 10.1038/s41598-024-52625-z (PMC10808107; doi:10.1038/s41598-024-52625-z)
Supplement: Supplementary file 3 — Supplementary Table S2. [file 41598_2024_52625_MOESM3_ESM.xlsx]

## Sheet: subnetwork1
DEGs_symbol	Degree	Transcription Factors_symbol
FCGR1B	pp	REST
FCGR1B	pp	RREB1
FCGR1B	pp	PLAG1
FCGR1B	pp	PAX6
FCGR1B	pp	NHLH1
FCGR1B	pp	INSM1
FCGR1B	pp	CTCF
FCGR1B	pp	IRF1
FCGR1B	pp	PBX1
FCGR1B	pp	HLF
FCGR1B	pp	NFIL3
FCGR1B	pp	NR4A2
FCGR1B	pp	ESR2
FCGR1B	pp	SOX9
FCGR1B	pp	FOXD1
FCGR1B	pp	FOXO3
FCGR1B	pp	FEV
FCGR1B	pp	FOXI1
FCGR1B	pp	NKX3-1
FCGR1B	pp	REL
FCGR1B	pp	SRY
FCGR1B	pp	SPIB
FCGR1B	pp	NR2F1
FCGR1B	pp	ZNF354C
FCGR1B	pp	BRCA1
FCGR1B	pp	FOXC1
FCGR1B	pp	GATA2
FCGR1B	pp	FOXL1
FCGR1B	pp	YY1
FCGR1B	pp	MEF2A
FCGR1B	pp	HOXA5
FCGR1B	pp	NFIC
FCGR1B	pp	SRF
FCGR1B	pp	PPARG
FCGR1B	pp	GATA3
FCGR1B	pp	E2F1
FCGR1B	pp	TFAP2A
FCGR1B	pp	NFKB1
FCGR1B	pp	RELA
FCGR1B	pp	TP53
FCGR1B	pp	MAX
FCGR1B	pp	USF1
FCGR1B	pp	STAT1
FCGR1B	pp	TEAD1
FCGR1B	pp	ELK1
FCGR1B	pp	IRF2
FCGR1B	pp	ELK4
FCGR1B	pp	ESR1
FCGR1B	pp	FOXF2
FCGR1B	pp	FOXA1
HCP5	pp	REST
HCP5	pp	RREB1
HCP5	pp	PLAG1
HCP5	pp	PAX6
HCP5	pp	NHLH1
HCP5	pp	INSM1
HCP5	pp	CTCF
HCP5	pp	IRF1
HCP5	pp	PBX1
HCP5	pp	HLF
HCP5	pp	NFIL3
HCP5	pp	NR4A2
HCP5	pp	ESR2
HCP5	pp	SOX9
HCP5	pp	FOXD1
HCP5	pp	FOXO3
HCP5	pp	FEV
HCP5	pp	FOXI1
HCP5	pp	NKX3-1
HCP5	pp	REL
HCP5	pp	SRY
HCP5	pp	SPIB
HCP5	pp	NR2F1
HCP5	pp	ZNF354C
HCP5	pp	BRCA1
HCP5	pp	CEBPB
HCP5	pp	FOS
HCP5	pp	JUN
HCP5	pp	JUND
HCP5	pp	FOXC1
HCP5	pp	GATA2
HCP5	pp	FOXL1
HCP5	pp	YY1
HCP5	pp	MEF2A
HCP5	pp	HOXA5
HCP5	pp	NFIC
HCP5	pp	NFYA
HCP5	pp	SRF
HCP5	pp	PPARG
HCP5	pp	STAT3
HCP5	pp	GATA3
HCP5	pp	E2F1
HCP5	pp	TFAP2A
HCP5	pp	NFKB1
HCP5	pp	RELA
HCP5	pp	TP53
HCP5	pp	MAX
HCP5	pp	USF1
HCP5	pp	USF2
HCP5	pp	STAT1
HCP5	pp	TEAD1
HCP5	pp	ELK1
HCP5	pp	IRF2
HCP5	pp	ELK4
HCP5	pp	ESR1
HCP5	pp	FOXF2
HCP5	pp	FOXA1
LYN	pp	POU2F2
LYN	pp	PBX1
LYN	pp	JUND
LYN	pp	GATA2
LYN	pp	SRF
LYN	pp	STAT3
LYN	pp	SOX10
C2	pp	NR4A2
C2	pp	BRCA1
C2	pp	JUN
C2	pp	CREB1
C2	pp	FOXC1
C2	pp	GATA2
C2	pp	YY1
C2	pp	GATA3
C2	pp	TFAP2A
C2	pp	SREBF1
C2	pp	STAT1
C2	pp	IRF2
C2	pp	ESR1
C2	pp	FOXF2
C2	pp	MYB
ADM	pp	SOX9
ADM	pp	CEBPB
PLA2G7	pp	POU2F2
PLA2G7	pp	FOXD1
PLA2G7	pp	FOS
PLA2G7	pp	FOXC1
PLA2G7	pp	YY1
PLA2G7	pp	MEF2A
PLA2G7	pp	GATA3
PLA2G7	pp	HINFP
VNN1	pp	FOXD1
VNN1	pp	FOXO3
VNN1	pp	JUN
VNN1	pp	CREB1
VNN1	pp	FOXC1
VNN1	pp	NFIC
VNN1	pp	SRF
VNN1	pp	NFKB1
VNN1	pp	TP53
VNN1	pp	MAX
VNN1	pp	ELK1
VNN1	pp	PRDM1
VNN1	pp	NR3C1
VNN1	pp	PAX2
ARHGAP9	pp	FEV
ARHGAP9	pp	SPIB
ARHGAP9	pp	FOS
ARHGAP9	pp	JUN
ARHGAP9	pp	CREB1
ARHGAP9	pp	FOXC1
ARHGAP9	pp	GATA2
ARHGAP9	pp	YY1
ARHGAP9	pp	PPARG
ARHGAP9	pp	STAT3
ARHGAP9	pp	HNF4A
ARHGAP9	pp	E2F1
ARHGAP9	pp	TP53
ARHGAP9	pp	STAT1
ARHGAP9	pp	TEAD1
ARHGAP9	pp	IRF2
ARHGAP9	pp	PRDM1
ARHGAP9	pp	FOXF2
SERPINA1	pp	FEV
SERPINA1	pp	BRCA1
SERPINA1	pp	CEBPB
SERPINA1	pp	JUN
SERPINA1	pp	FOXC1
SERPINA1	pp	STAT3
SERPINA1	pp	USF2
SERPINA1	pp	SREBF2
MZB1	pp	FEV
MZB1	pp	CEBPB
MZB1	pp	JUN
MZB1	pp	PPARG
MZB1	pp	STAT3
MZB1	pp	TFAP2A
MZB1	pp	MAX
MZB1	pp	USF1
MZB1	pp	USF2
MZB1	pp	PRDM1
MZB1	pp	RUNX2
JAK3	pp	FEV
JAK3	pp	FOXF2
WEE1	pp	FOXI1
WEE1	pp	FOXL1
WEE1	pp	HOXA5
WEE1	pp	E2F1
WEE1	pp	SP1
WEE1	pp	TFAP2A
WEE1	pp	E2F6
WEE1	pp	MAX
WEE1	pp	USF1
WEE1	pp	USF2
WEE1	pp	SREBF1
EVI2B	pp	FOXI1
EVI2B	pp	NR2F1
EVI2B	pp	NOBOX
EVI2B	pp	PDX1
EVI2B	pp	PRRX2
EVI2B	pp	JUN
EVI2B	pp	FOXC1
EVI2B	pp	GATA2
EVI2B	pp	FOXL1
EVI2B	pp	YY1
EVI2B	pp	MEF2A
EVI2B	pp	PPARG
EVI2B	pp	HNF4A
EVI2B	pp	E2F1
EVI2B	pp	FOXA1
C1ORF162	pp	FOXI1
C1ORF162	pp	JUN
C1ORF162	pp	GATA2
C1ORF162	pp	FOXL1
C1ORF162	pp	YY1
C1ORF162	pp	PPARG
C1ORF162	pp	HINFP
C1ORF162	pp	PRDM1
C1ORF162	pp	TP63
C1ORF162	pp	FOXA1
FPR2	pp	NKX3-1
FPR2	pp	BRCA1
FPR2	pp	FOXC1
FPR2	pp	GATA2
FPR2	pp	FOXL1
FPR2	pp	MEF2A
FPR2	pp	HOXA5
FPR2	pp	NFIC
FPR2	pp	NFYA
FPR2	pp	SRF
FPR2	pp	PPARG
FPR2	pp	GATA3
FPR2	pp	RELA
FPR2	pp	TP53
FPR2	pp	MAX
FPR2	pp	USF1
FPR2	pp	USF2
FPR2	pp	SREBF1
FPR2	pp	PRDM1
FPR2	pp	FOXF2
FPR2	pp	TP63
FPR2	pp	SREBF2
FPR2	pp	NR3C1
FPR2	pp	SOX5
PLEK	pp	NKX3-1
PLEK	pp	CREB1
PLEK	pp	SRF
PLEK	pp	GATA3
PLEK	pp	EN1
PDE4B	pp	REL
PDE4B	pp	ARID3A
PDE4B	pp	NKX3-2
PDE4B	pp	BRCA1
PDE4B	pp	JUND
PDE4B	pp	FOXC1
PDE4B	pp	GATA2
PDE4B	pp	FOXL1
PDE4B	pp	YY1
PDE4B	pp	HOXA5
PDE4B	pp	NFYA
PDE4B	pp	SRF
PDE4B	pp	HINFP
PDE4B	pp	STAT1
PDE4B	pp	EN1
EVI2A	pp	REL
EVI2A	pp	PPARG
EVI2A	pp	TP53
EVI2A	pp	STAT1
EVI2A	pp	ELK1
GRAP	pp	REL
GRAP	pp	BRCA1
GRAP	pp	GATA2
GRAP	pp	YY1
GRAP	pp	PPARG
GRAP	pp	HNF4A
GRAP	pp	RELA
LTF	pp	REL
LTF	pp	NR2F1
LTF	pp	PRRX2
LTF	pp	NKX2-5
LTF	pp	BRCA1
LTF	pp	CREB1
LTF	pp	FOXC1
LTF	pp	GATA2
LTF	pp	PPARG
LTF	pp	STAT3
LTF	pp	GATA3
LTF	pp	TFAP2A
LTF	pp	RELA
LTF	pp	USF2
LTF	pp	SOX5
IKZF3	pp	REL
IKZF3	pp	ZNF354C
IKZF3	pp	FOS
IKZF3	pp	FOXC1
IKZF3	pp	GATA2
IKZF3	pp	YY1
IKZF3	pp	TEAD1
IKZF3	pp	IRF2
IKZF3	pp	TP63
ARHGAP15	pp	SRY
ARHGAP15	pp	JUND
ARHGAP15	pp	GATA2
ARHGAP15	pp	FOXL1
ARHGAP15	pp	TP63
LILRA6	pp	SRY
LILRA6	pp	CEBPB
LILRA6	pp	FOXC1
LILRA6	pp	FOXL1
LILRA6	pp	YY1
LILRA6	pp	HOXA5
LILRA6	pp	PPARG
LILRA6	pp	STAT3
LILRA6	pp	HINFP
LILRA6	pp	RELA
LILRA6	pp	SOX17
BIRC3	pp	SRY
BIRC3	pp	JUN
BIRC3	pp	FOXC1
BIRC3	pp	FOXL1
BIRC3	pp	YY1
BIRC3	pp	PPARG
BIRC3	pp	HNF4A
BIRC3	pp	TP53
PROK2	pp	SRY
PROK2	pp	PRRX2
PROK2	pp	STAT3
PROK2	pp	E2F1
PROK2	pp	MAX
PROK2	pp	USF1
PROK2	pp	USF2
PROK2	pp	SOX5
SELL	pp	POU2F2
SELL	pp	SPIB
SELL	pp	JUN
SELL	pp	FOXC1
SELL	pp	GATA2
SELL	pp	FOXL1
SELL	pp	HOXA5
SELL	pp	HNF4A
SELL	pp	PRDM1
SELL	pp	NR3C1
NDFIP2	pp	SPIB
NDFIP2	pp	JUND
NDFIP2	pp	CREB1
NDFIP2	pp	FOXC1
NDFIP2	pp	FOXL1
NDFIP2	pp	MEF2A
NDFIP2	pp	RUNX2
NDFIP2	pp	NR3C1
NDFIP2	pp	E2F4
PLEK2	pp	SPIB
PLEK2	pp	NKX2-5
PLEK2	pp	NKX3-2
PLEK2	pp	GATA2
PLEK2	pp	GATA3
FCGR1A	pp	SPIB
FCGR1A	pp	FOS
FCGR1A	pp	FOXC1
FCGR1A	pp	YY1
FCGR1A	pp	MEF2A
FCGR1A	pp	HOXA5
FCGR1A	pp	STAT1
ERBB4	pp	SPIB
ERBB4	pp	NR2F1
ERBB4	pp	GATA2
ERBB4	pp	SRF
ERBB4	pp	PPARG
ERBB4	pp	STAT3
ERBB4	pp	HNF4A
ERBB4	pp	TFAP2A
ERBB4	pp	E2F6
CHI3L1	pp	SPIB
CHI3L1	pp	FOXC1
CHI3L1	pp	GATA2
CHI3L1	pp	YY1
CHI3L1	pp	TFAP2A
CHI3L1	pp	NFKB1
CHI3L1	pp	RELA
CHI3L1	pp	USF2
SP6	pp	SPIB
SP6	pp	FOXC1
SP6	pp	NFKB1
SP6	pp	RELA
SP6	pp	SREBF2
ACOT7	pp	SPIB
ACOT7	pp	ZNF354C
ACOT7	pp	PRRX2
ACOT7	pp	BRCA1
ACOT7	pp	FOXC1
ACOT7	pp	GATA2
ACOT7	pp	YY1
ACOT7	pp	NFIC
ACOT7	pp	NFYA
ACOT7	pp	SRF
ACOT7	pp	PPARG
ACOT7	pp	STAT3
ACOT7	pp	GATA3
ACOT7	pp	HNF4A
ACOT7	pp	NFKB1
ACOT7	pp	MAX
ACOT7	pp	USF1
ACOT7	pp	USF2
ACOT7	pp	TP63
ACOT7	pp	FOXA1
EGR2	pp	POU2F2
EGR2	pp	SPIB
EGR2	pp	CEBPB
EGR2	pp	GATA2
EGR2	pp	YY1
EGR2	pp	MEF2A
EGR2	pp	HOXA5
EGR2	pp	NFIC
EGR2	pp	NFYA
EGR2	pp	SRF
EGR2	pp	STAT3
EGR2	pp	E2F1
EGR2	pp	NFKB1
EGR2	pp	RELA
EGR2	pp	TP53
EGR2	pp	USF2
EGR2	pp	SREBF1
EGR2	pp	ELK4
EGR2	pp	EGR1
CD48	pp	SPIB
CD48	pp	JUND
CD48	pp	HOXA5
CD48	pp	NFKB1
CD48	pp	NR3C1
CD48	pp	PAX2
CXORF21	pp	NR2F1
CXORF21	pp	FOXC1
CXORF21	pp	GATA2
CXORF21	pp	FOXL1
CXORF21	pp	YY1
CXORF21	pp	MEF2A
CXORF21	pp	ESR1
CXORF21	pp	FOXF2
CXORF21	pp	NR3C1
CXORF21	pp	ELF5
TNFSF13B	pp	POU2F2
TNFSF13B	pp	NR2F1
TNFSF13B	pp	JUND
TNFSF13B	pp	FOXC1
TNFSF13B	pp	GATA2
TNFSF13B	pp	FOXL1
TNFSF13B	pp	YY1
TNFSF13B	pp	E2F1
NRG4	pp	NR2F1
NRG4	pp	JUND
NRG4	pp	FOXC1
NRG4	pp	GATA2
NRG4	pp	YY1
NRG4	pp	HNF4A
NRG4	pp	USF2
NRG4	pp	EN1
CST7	pp	POU2F2
CST7	pp	NR2F1
CST7	pp	JUND
CST7	pp	CREB1
CST7	pp	FOXC1
CST7	pp	GATA2
CST7	pp	FOXL1
CST7	pp	USF1
CST7	pp	RUNX2
REPS2	pp	NR2F1
REPS2	pp	FOXC1
REPS2	pp	YY1
REPS2	pp	PPARG
REPS2	pp	KLF5
REPS2	pp	TP53
REPS2	pp	TFAP2C
REPS2	pp	FOXF2
IL18BP	pp	NR2F1
IL18BP	pp	FOXC1
IL18BP	pp	GATA2
IL18BP	pp	YY1
IL18BP	pp	NFIC
IL18BP	pp	PPARG
IL18BP	pp	STAT3
IL18BP	pp	TFAP2A
IL18BP	pp	NFKB1
IL18BP	pp	RELA
IL18BP	pp	MAX
IL18BP	pp	STAT1
IL18BP	pp	SOX17
TYROBP	pp	NR2F1
TYROBP	pp	ZNF354C
TYROBP	pp	CEBPB
TYROBP	pp	FOS
TYROBP	pp	FOXC1
TYROBP	pp	PPARG
CXCR4	pp	NR2F1
CXCR4	pp	PRRX2
CXCR4	pp	FOXC1
CXCR4	pp	GATA2
CXCR4	pp	FOXL1
CXCR4	pp	SRF
CXCR4	pp	HNF4A
CXCR4	pp	E2F1
CXCR4	pp	HINFP
CXCR4	pp	SP1
CXCR4	pp	TFAP2A
CXCR4	pp	KLF5
CXCR4	pp	NFKB1
CXCR4	pp	STAT1
CXCR4	pp	TFAP2C
CXCR4	pp	NRF1
BCL2A1	pp	POU2F2
BCL2A1	pp	NR2F1
BCL2A1	pp	ARID3A
BCL2A1	pp	JUN
BCL2A1	pp	YY1
BCL2A1	pp	HOXA5
BCL2A1	pp	SRF
BCL2A1	pp	NR3C1
AQP9	pp	ZNF354C
AQP9	pp	FOXC1
AQP9	pp	RUNX2
AQP9	pp	SOX10
AQP9	pp	ELF5
RGS18	pp	ZNF354C
RGS18	pp	FOXC1
RGS18	pp	GATA2
RGS18	pp	FOXL1
RGS18	pp	YY1
RGS18	pp	MEF2A
RGS18	pp	PPARG
RGS18	pp	USF2
RGS18	pp	SOX5
RGS18	pp	NFATC2
TNFRSF9	pp	POU2F2
TNFRSF9	pp	ZNF354C
TNFRSF9	pp	ARID3A
TNFRSF9	pp	PRRX2
TNFRSF9	pp	GATA2
TNFRSF9	pp	FOXA1
TNFRSF9	pp	RUNX2
SPI1	pp	ZNF354C
SPI1	pp	FOXC1
SPI1	pp	GATA2
SPI1	pp	YY1
SPI1	pp	NFIC
SPI1	pp	NFYA
SPI1	pp	SRF
ALOX5AP	pp	ZNF354C
ALOX5AP	pp	FOXC1
ALOX5AP	pp	GATA2
ALOX5AP	pp	NFIC
ALOX5AP	pp	SRF
ALOX5AP	pp	GATA3
ALOX5AP	pp	HNF4A
ALOX5AP	pp	HINFP
ALOX5AP	pp	NFKB1
ALOX5AP	pp	RELA
ALOX5AP	pp	USF2
ALOX5AP	pp	STAT1
ALOX5AP	pp	TFAP2C
ALOX5AP	pp	IRF2
CYTIP	pp	ZNF354C
CYTIP	pp	CEBPB
CYTIP	pp	FOS
CYTIP	pp	JUN
CYTIP	pp	FOXC1
CYTIP	pp	GATA2
CYTIP	pp	YY1
CYTIP	pp	MEF2A
CYTIP	pp	TEAD1
TM7SF2	pp	ZNF354C
TM7SF2	pp	JUN
TM7SF2	pp	CREB1
TM7SF2	pp	FOXC1
TM7SF2	pp	GATA2
TM7SF2	pp	YY1
TM7SF2	pp	HNF4A
TM7SF2	pp	E2F1
TM7SF2	pp	HINFP
TM7SF2	pp	RELA
TM7SF2	pp	USF2
TM7SF2	pp	SREBF1
TM7SF2	pp	EN1
LAT2	pp	ZNF354C
LAT2	pp	GATA2
LAT2	pp	NFYA
LAT2	pp	HINFP
LAT2	pp	TFAP2A
LAT2	pp	NFKB1
LAT2	pp	RELA
LAT2	pp	USF2
LAT2	pp	TEAD1
LAT2	pp	ESR1
LAT2	pp	FOXF2
LAT2	pp	EN1
HIF3A	pp	ZNF354C
HIF3A	pp	JUN
HIF3A	pp	FOXC1
HIF3A	pp	YY1
HIF3A	pp	MEF2A
HIF3A	pp	NFIC
HIF3A	pp	NFYA
HIF3A	pp	STAT3
HIF3A	pp	KLF5
HIF3A	pp	NFKB1
HIF3A	pp	RELA
HIF3A	pp	TP53
HIF3A	pp	SREBF1
HIF3A	pp	TFAP2C
HIF3A	pp	ESR1
HIF3A	pp	KLF4
CHI3L2	pp	ZNF354C
CHI3L2	pp	FOXC1
CHI3L2	pp	GATA2
CHI3L2	pp	YY1
CHI3L2	pp	NFIC
CHI3L2	pp	GATA3
CHI3L2	pp	NFKB1
CHI3L2	pp	TP53
CHI3L2	pp	SREBF1
CHI3L2	pp	STAT1
CHI3L2	pp	TFAP2C
CHI3L2	pp	RUNX2
CHI3L2	pp	SREBF2
RASGRP1	pp	ZNF354C
RASGRP1	pp	FOXC1
RASGRP1	pp	HOXA5
RASGRP1	pp	E2F1
RASGRP1	pp	USF2
RASGRP1	pp	PAX2
IFITM2	pp	ZNF354C
IFITM2	pp	BRCA1
IFITM2	pp	JUN
IFITM2	pp	CREB1
IFITM2	pp	FOXC1
IFITM2	pp	GATA2
IFITM2	pp	NFYA
IFITM2	pp	RELA
IFITM2	pp	TEAD1
IFITM2	pp	TFAP2C
CCK	pp	ZNF354C
CCK	pp	BRCA1
CCK	pp	JUN
CCK	pp	NFIC
CCK	pp	HINFP
CCK	pp	SP1
CCK	pp	NFKB1
CCK	pp	TP53
CCK	pp	MAX
CCK	pp	ELK4
CCK	pp	EN1
PLCD1	pp	ZNF354C
PLCD1	pp	CEBPB
PLCD1	pp	JUN
PLCD1	pp	GATA2
PLCD1	pp	MEF2A
PLCD1	pp	HINFP
PLCD1	pp	TFAP2A
PLCD1	pp	RELA
PLCD1	pp	TP53
PLCD1	pp	TFAP2C
PLCD1	pp	FOXA1
PLCD1	pp	EGR1
FCN1	pp	ZNF354C
FCN1	pp	JUN
FCN1	pp	FOXC1
FCN1	pp	GATA2
FCN1	pp	FOXL1
FCN1	pp	STAT3
LCP1	pp	ZNF354C
LCP1	pp	FOXC1
LCP1	pp	GATA2
LCP1	pp	NFKB1
NFKBIZ	pp	POU2F2
NFKBIZ	pp	ARID3A
NFKBIZ	pp	PRRX2
NFKBIZ	pp	FOS
NFKBIZ	pp	JUND
NFKBIZ	pp	CREB1
NFKBIZ	pp	FOXC1
NFKBIZ	pp	GATA2
NFKBIZ	pp	YY1
NFKBIZ	pp	MEF2A
NFKBIZ	pp	GATA3
NFKBIZ	pp	HINFP
NFKBIZ	pp	NFKB1
NFKBIZ	pp	RELA
NFKBIZ	pp	STAT1
NFKBIZ	pp	PRDM1
NFKBIZ	pp	FOXA1
LILRB3	pp	ARID3A
LILRB3	pp	CEBPB
LILRB3	pp	FOXC1
LILRB3	pp	SRF
LILRB3	pp	PPARG
LILRB3	pp	STAT3
LILRB3	pp	TP63
LILRB3	pp	PAX2
LILRB3	pp	SOX17
LILRB3	pp	ELF5
CXCL13	pp	POU2F2
CXCL13	pp	ARID3A
CXCL13	pp	GATA2
CXCL13	pp	FOXL1
CXCL13	pp	NFIC
CXCL13	pp	NFYA
CXCL13	pp	SRF
CXCL13	pp	GATA3
CXCL13	pp	NFKB1
CXCL13	pp	MAX
CXCL13	pp	PRDM1
CCL11	pp	ARID3A
CCL11	pp	PRRX2
CCL11	pp	NKX2-5
CCL11	pp	CREB1
CCL11	pp	HOXA5
CCL11	pp	PPARG
CCL11	pp	STAT3
CCL11	pp	E2F1
CCL11	pp	USF2
CCL11	pp	TEAD1
CCL11	pp	RUNX2
ITGAM	pp	ARID3A
ITGAM	pp	MEF2A
ITGAM	pp	TP53
ITGAM	pp	IRF2
ITGAM	pp	FOXF2
ITGAM	pp	TP63
ITGAM	pp	FOXA1
ITGAM	pp	SREBF2
SNX10	pp	POU2F2
SNX10	pp	ARID3A
SNX10	pp	FOS
SNX10	pp	FOXC1
SNX10	pp	GATA2
SNX10	pp	MEF2A
SNX10	pp	STAT3
SNX10	pp	GATA3
SNX10	pp	RELA
SNX10	pp	TP53
SNX10	pp	USF2
SNX10	pp	IRF2
SNX10	pp	FOXF2
SNX10	pp	NR3C1
SNX10	pp	PAX2
WAS	pp	ARID3A
WAS	pp	PPARG
WAS	pp	HNF4A
WAS	pp	ELK4
KCNJ2	pp	ARID3A
KCNJ2	pp	JUND
KCNJ2	pp	FOXC1
KCNJ2	pp	HNF4A
KCNJ2	pp	MAX
KCNJ2	pp	USF1
KCNJ2	pp	USF2
KCNJ2	pp	SREBF1
STX11	pp	ARID3A
STX11	pp	CREB1
STX11	pp	FOXC1
STX11	pp	GATA2
STX11	pp	YY1
STX11	pp	TEAD1
STX11	pp	FOXA1
STX11	pp	RUNX2
CYSLTR1	pp	ARID3A
CYSLTR1	pp	FOXC1
CYSLTR1	pp	GATA2
CYSLTR1	pp	TEAD1
CYSLTR1	pp	SOX5
RNASE2	pp	ARID3A
RNASE2	pp	GATA2
CFP	pp	ARID3A
CFP	pp	JUN
CFP	pp	GATA2
CFP	pp	PPARG
CFP	pp	GATA3
CFP	pp	FOXA1
CFP	pp	SREBF2
CPA6	pp	ARID3A
CPA6	pp	PDX1
CPA6	pp	PRRX2
CPA6	pp	CEBPB
MMP12	pp	PDX1
MMP12	pp	PRRX2
MMP12	pp	JUN
MMP12	pp	FOXC1
MMP12	pp	GATA2
MMP12	pp	FOXL1
MMP12	pp	USF2
CLEC4A	pp	PDX1
CLEC4A	pp	CREB1
CLEC4A	pp	GATA2
CLEC4A	pp	YY1
CLEC4A	pp	SRF
CLEC4A	pp	STAT3
CLEC4A	pp	TEAD1
CLEC4A	pp	RUNX2
PLAC8	pp	POU2F2
PLAC8	pp	PDX1
PLAC8	pp	GATA2
PLAC8	pp	FOXL1
PLAC8	pp	MEF2A
PLAC8	pp	NFIC
PLAC8	pp	NFYA
PLAC8	pp	SRF
PLAC8	pp	GATA3
PLAC8	pp	HINFP
PLAC8	pp	RELA
PLAC8	pp	FOXA1
PLAC8	pp	SREBF2
VMP1	pp	PDX1
VMP1	pp	CREB1
VMP1	pp	FOXC1
VMP1	pp	PPARG
VMP1	pp	STAT3
VMP1	pp	SREBF1
VMP1	pp	STAT1
VMP1	pp	TFAP2C
VMP1	pp	PAX2
MST1R	pp	PDX1
MST1R	pp	FOXC1
MST1R	pp	GATA2
MST1R	pp	SRF
MST1R	pp	PPARG
MST1R	pp	KLF5
MST1R	pp	FOXF2
CXCL2	pp	PDX1
CXCL2	pp	FOXC1
CXCL2	pp	GATA2
CXCL2	pp	FOXL1
CXCL2	pp	MEF2A
CXCL2	pp	HOXA5
CXCL2	pp	HNF4A
CXCL2	pp	MAX
CXCL2	pp	USF1
CXCL2	pp	USF2
CXCL2	pp	STAT1
FFAR2	pp	PDX1
FFAR2	pp	PRRX2
FFAR2	pp	FOXC1
FFAR2	pp	FOXL1
FFAR2	pp	YY1
FFAR2	pp	NFIC
FFAR2	pp	EN1
CD6	pp	PDX1
CD6	pp	PRRX2
CD6	pp	HINFP
CD6	pp	PRDM1
C16orf74	pp	PDX1
C16orf74	pp	JUN
C16orf74	pp	FOXC1
C16orf74	pp	GATA2
C16orf74	pp	FOXL1
C16orf74	pp	TFAP2A
C16orf74	pp	NFKB1
C16orf74	pp	RELA
C16orf74	pp	SREBF1
C16orf74	pp	ESR1
C16orf74	pp	PAX2
CLEC4E	pp	PRRX2
CLEC4E	pp	JUND
CLEC4E	pp	FOXC1
CLEC4E	pp	FOXL1
CLEC4E	pp	MEF2A
CLEC4E	pp	HNF4A
CLEC4E	pp	HINFP
CLEC4E	pp	NFKB1
CLEC4E	pp	PAX2
CYBB	pp	PRRX2
CYBB	pp	FOXC1
CYBB	pp	GATA2
CYBB	pp	YY1
CYBB	pp	MEF2A
CYBB	pp	NFIC
CYBB	pp	NFYA
CYBB	pp	SREBF1
FCGR2A	pp	PRRX2
FCGR2A	pp	FOXC1
FCGR2A	pp	GATA2
FCGR2A	pp	MEF2A
FCGR2A	pp	NFYA
FCGR2A	pp	NFYB
FCER1G	pp	PRRX2
FCER1G	pp	GATA2
FCER1G	pp	FOXL1
FCER1G	pp	SRF
FCER1G	pp	PPARG
FCER1G	pp	TP53
ICAM1	pp	PRRX2
ICAM1	pp	NKX3-2
ICAM1	pp	FOXC1
ICAM1	pp	GATA2
ICAM1	pp	FOXL1
ICAM1	pp	YY1
ICAM1	pp	HOXA5
ICAM1	pp	NFKB1
ICAM1	pp	RELA
ICAM1	pp	ELK1
TFEC	pp	POU2F2
TFEC	pp	PRRX2
TFEC	pp	YY1
TFEC	pp	MEF2A
TFEC	pp	HINFP
TFEC	pp	SOX5
STAP1	pp	PRRX2
STAP1	pp	JUN
STAP1	pp	JUND
STAP1	pp	CREB1
STAP1	pp	FOXL1
STAP1	pp	YY1
STAP1	pp	HNF4A
STAP1	pp	SOX10
LGALS9	pp	NKX2-5
LGALS9	pp	NKX3-2
LGALS9	pp	BRCA1
LGALS9	pp	FOXC1
LGALS9	pp	GATA2
LGALS9	pp	FOXL1
LGALS9	pp	NFYA
LGALS9	pp	SREBF1
LGALS9	pp	RUNX2
TMEM255B	pp	NKX3-2
TMEM255B	pp	CREB1
TMEM255B	pp	FOXC1
TMEM255B	pp	FOXL1
TMEM255B	pp	E2F1
TMEM255B	pp	EGR1
C5AR1	pp	NKX3-2
C5AR1	pp	FOXC1
C5AR1	pp	SRF
C5AR1	pp	PPARG
C5AR1	pp	FOXF2
CCR6	pp	POU2F2
CCR6	pp	NKX3-2
CCR6	pp	GATA2
CCR6	pp	HOXA5
CCR6	pp	NFKB1
CCR6	pp	ELK1
CCR6	pp	PAX2
CCR6	pp	SOX5
CCR6	pp	ELF5
DOK3	pp	NKX3-2
DOK3	pp	CEBPB
DOK3	pp	FOS
DOK3	pp	JUN
DOK3	pp	FOXC1
DOK3	pp	GATA2
DOK3	pp	NFIC
DOK3	pp	NFKB1
DOK3	pp	SREBF1
LY96	pp	NKX3-2
LY96	pp	FOXL1
LY96	pp	NFIC
LY96	pp	PPARG
LY96	pp	USF2
LY96	pp	TP63
SRGN	pp	NKX3-2
SRGN	pp	GATA2
SRGN	pp	FOXL1
SRGN	pp	USF2
SRGN	pp	ESR1
CCL2	pp	NKX3-2
CCL2	pp	FOXC1
CCL2	pp	RELA
CCL2	pp	STAT1
CCL2	pp	PAX2
SCUBE2	pp	BRCA1
SCUBE2	pp	FOXC1
SCUBE2	pp	GATA2
SCUBE2	pp	NFIC
SCUBE2	pp	TFAP2A
SCUBE2	pp	NR3C1
GREM1	pp	BRCA1
GREM1	pp	FOXC1
GREM1	pp	GATA2
GREM1	pp	FOXL1
GREM1	pp	GATA3
GREM1	pp	TFAP2A
GREM1	pp	USF1
GREM1	pp	ELK1
ADAMTSL3	pp	BRCA1
ADAMTSL3	pp	CREB1
ADAMTSL3	pp	FOXC1
ADAMTSL3	pp	TFAP2A
ADAMTSL3	pp	TFAP2C
ADAMTSL3	pp	EN1
GPR65	pp	BRCA1
GPR65	pp	FOXL1
GPR65	pp	YY1
GPR65	pp	MEF2A
GPR65	pp	SRF
GPR65	pp	HINFP
GPR65	pp	PRDM1
IFI30	pp	BRCA1
IFI30	pp	CEBPB
IFI30	pp	JUN
IFI30	pp	NFYA
IFI30	pp	TFAP2A
IFI30	pp	EN1
FAM78A	pp	BRCA1
FAM78A	pp	CREB1
FAM78A	pp	HNF4A
FAM78A	pp	E2F1
FAM78A	pp	HINFP
FAM78A	pp	SP1
FAM78A	pp	TFAP2A
FAM78A	pp	E2F6
FAM78A	pp	KLF5
FAM78A	pp	NFKB1
FAM78A	pp	SOX5
LILRB2	pp	BRCA1
LILRB2	pp	YY1
LILRB2	pp	NFKB1
LILRB2	pp	RELA
LILRB2	pp	TP53
PARD6B	pp	BRCA1
PARD6B	pp	FOXC1
PARD6B	pp	GATA2
PARD6B	pp	NFIC
PARD6B	pp	NFYA
PARD6B	pp	TFAP2A
PARD6B	pp	MAX
PARD6B	pp	USF2
PARD6B	pp	NRF1
RHOH	pp	BRCA1
RHOH	pp	NFKB1
RHOH	pp	MAX
RHOH	pp	USF1
RHOH	pp	USF2
RHOH	pp	SREBF1
RHOH	pp	TEAD1
RHOH	pp	PRDM1
RHOH	pp	RUNX2
PLXNC1	pp	BRCA1
PLXNC1	pp	GATA2
PLXNC1	pp	HOXA5
PLXNC1	pp	PPARG
PLXNC1	pp	STAT3
PLXNC1	pp	HINFP
PLXNC1	pp	RELA
GNG2	pp	BRCA1
GNG2	pp	NFIC
GNG2	pp	USF2
GNG2	pp	TEAD1
DEGS2	pp	CEBPB
DEGS2	pp	FOS
DEGS2	pp	FOXC1
DEGS2	pp	GATA2
DEGS2	pp	HOXA5
DEGS2	pp	TFAP2A
LTB	pp	CEBPB
LTB	pp	YY1
LTB	pp	PPARG
LTB	pp	HNF4A
LTB	pp	NFKB1
LTB	pp	RELA
LTB	pp	USF2
LTB	pp	ELK4
LTB	pp	FOXF2
LTB	pp	TP63
CLEC7A	pp	POU2F2
CLEC7A	pp	CEBPB
CLEC7A	pp	FOS
CLEC7A	pp	JUN
CLEC7A	pp	GATA2
CLEC7A	pp	YY1
CLEC7A	pp	PPARG
CLEC7A	pp	HNF4A
CLEC7A	pp	E2F1
CLEC7A	pp	TP53
CLEC7A	pp	ESR1
CLEC7A	pp	TP63
CLEC7A	pp	RUNX2
FSCN1	pp	CEBPB
FSCN1	pp	JUN
FSCN1	pp	CREB1
FSCN1	pp	GATA2
FSCN1	pp	YY1
FSCN1	pp	TFAP2A
FSCN1	pp	ELK4
FSCN1	pp	SREBF2
PKP3	pp	CEBPB
PKP3	pp	JUN
PKP3	pp	FOXC1
PKP3	pp	PPARG
PKP3	pp	STAT3
PKP3	pp	HINFP
PKP3	pp	SP1
PKP3	pp	TFAP2A
PKP3	pp	NFKB1
PKP3	pp	SREBF1
PKP3	pp	TFAP2C
SLCO5A1	pp	CEBPB
SLCO5A1	pp	JUN
SLCO5A1	pp	FOXC1
SLCO5A1	pp	GATA2
SLCO5A1	pp	FOXL1
SLCO5A1	pp	MEF2A
SLCO5A1	pp	NFIC
SLCO5A1	pp	STAT3
SLCO5A1	pp	KLF5
SLCO5A1	pp	RELA
SLCO5A1	pp	MAX
SLCO5A1	pp	SREBF1
SLCO5A1	pp	NRF1
CCR1	pp	CEBPB
CCR1	pp	GATA2
CCR1	pp	E2F1
CCR1	pp	TEAD1
CCR1	pp	RUNX2
CCR1	pp	NR3C1
VNN2	pp	POU2F2
VNN2	pp	FOS
VNN2	pp	FOXC1
VNN2	pp	GATA2
VNN2	pp	FOXL1
VNN2	pp	MEF2A
VNN2	pp	NFIC
VNN2	pp	SRF
VNN2	pp	PPARG
VNN2	pp	STAT3
VNN2	pp	GATA3
VNN2	pp	ELK1
VNN2	pp	PRDM1
VNN2	pp	FOXF2
SERPINB9	pp	JUN
SERPINB9	pp	JUND
SERPINB9	pp	FOXC1
SERPINB9	pp	GATA2
SERPINB9	pp	FOXL1
SERPINB9	pp	YY1
SERPINB9	pp	HOXA5
SERPINB9	pp	SRF
SERPINB9	pp	E2F1
SERPINB9	pp	NFKB1
SERPINB9	pp	USF2
SERPINB9	pp	FOXA1
SIX2	pp	JUN
SIX2	pp	GATA2
SIX2	pp	E2F6
WIPF1	pp	JUN
WIPF1	pp	CREB1
WIPF1	pp	FOXC1
WIPF1	pp	GATA2
WIPF1	pp	E2F1
WIPF1	pp	KLF5
WIPF1	pp	USF2
WIPF1	pp	TEAD1
WIPF1	pp	ELF5
SIGLEC7	pp	JUN
SIGLEC7	pp	GATA2
SIGLEC7	pp	NFIC
SIGLEC7	pp	NFYA
SIGLEC7	pp	GATA3
SIGLEC7	pp	STAT1
SIGLEC7	pp	TFAP2C
SIGLEC7	pp	SREBF2
SPINK7	pp	POU2F2
SPINK7	pp	JUN
SPINK7	pp	YY1
SPINK7	pp	NFYA
SPINK7	pp	TP53
SPINK7	pp	IRF2
SPINK7	pp	PRDM1
SPINK7	pp	RUNX2
STARD4	pp	POU2F2
STARD4	pp	JUN
STARD4	pp	FOXC1
STARD4	pp	GATA2
STARD4	pp	FOXL1
STARD4	pp	YY1
STARD4	pp	NFIC
STARD4	pp	NFYA
STARD4	pp	SRF
STARD4	pp	SOX10
STARD4	pp	GATA1
FCGR2C	pp	JUN
FCGR2C	pp	PPARG
FCGR2C	pp	STAT3
FCGR2C	pp	RUNX2
PNP	pp	JUN
PNP	pp	FOXC1
PNP	pp	MEF2A
PNP	pp	HNF4A
PNP	pp	NR3C1
TNFAIP3	pp	JUN
TNFAIP3	pp	YY1
TNFAIP3	pp	SP1
TNFAIP3	pp	E2F6
TNFAIP3	pp	NFKB1
TNFAIP3	pp	RELA
TNFAIP3	pp	MAX
TNFAIP3	pp	USF1
TNFAIP3	pp	USF2
TNFAIP3	pp	TFAP2C
TNFAIP3	pp	PRDM1
POU2F2	pp	CD53
POU2F2	pp	SLAMF7
POU2F2	pp	CMYA5
POU2F2	pp	PIM2
POU2F2	pp	CD79A
POU2F2	pp	GPR18
POU2F2	pp	CR1
POU2F2	pp	FCRL1
POU2F2	pp	CTSS
POU2F2	pp	CCL19
POU2F2	pp	CD69
POU2F2	pp	GPR84
POU2F2	pp	TMC8
POU2F2	pp	JUN
POU2F2	pp	MAX
POU2F2	pp	USF1
POU2F2	pp	USF2
POU2F2	pp	RUNX2
POU2F2	pp	SOX10
UBASH3A	pp	JUND
UBASH3A	pp	FOXC1
UBASH3A	pp	YY1
UBASH3A	pp	HOXA5
UBASH3A	pp	HINFP
UBASH3A	pp	NFKB1
UBASH3A	pp	TP63
UBASH3A	pp	FOXA1
UBASH3A	pp	NR3C1
UBASH3A	pp	MYB
TIMP1	pp	JUND
TIMP1	pp	FOXC1
TIMP1	pp	YY1
TIMP1	pp	NFIC
TIMP1	pp	HNF4A
TIMP1	pp	RELA
TIMP1	pp	SREBF1
KMO	pp	JUND
KMO	pp	FOXC1
KMO	pp	MEF2A
KMO	pp	HNF4A
KMO	pp	STAT1
KMO	pp	PAX2
SAMD9L	pp	JUND
SAMD9L	pp	GATA2
SAMD9L	pp	FOXL1
SAMD9L	pp	NFIC
SAMD9L	pp	NFYA
SAMD9L	pp	PPARG
SAMD9L	pp	STAT3
SAMD9L	pp	HINFP
SAMD9L	pp	NR3C1
SALL1	pp	JUND
SALL1	pp	FOXC1
SALL1	pp	E2F1
SALL1	pp	HINFP
SALL1	pp	SP1
SALL1	pp	TFAP2A
SALL1	pp	NFKB1
SALL1	pp	RELA
SALL1	pp	STAT1
CSF3R	pp	JUND
CSF3R	pp	SRF
CSF3R	pp	PPARG
CSF3R	pp	IRF2
CSF3R	pp	PAX2
SAMSN1	pp	JUND
SAMSN1	pp	FOXC1
SAMSN1	pp	FOXL1
SAMSN1	pp	YY1
SAMSN1	pp	MEF2A
SAMSN1	pp	PAX2
SAMSN1	pp	SOX10
CSF2RB	pp	CREB1
CSF2RB	pp	FOXC1
CSF2RB	pp	FOXL1
CSF2RB	pp	YY1
CD53	pp	CREB1
CD53	pp	FOXC1
CD53	pp	GATA2
CD53	pp	FOXL1
CD53	pp	YY1
CD53	pp	HOXA5
CD53	pp	STAT3
CD53	pp	GATA3
CD53	pp	TP53
CD53	pp	STAT1
CD53	pp	IRF2
SLAMF7	pp	CREB1
SLAMF7	pp	GATA2
SLAMF7	pp	YY1
SLAMF7	pp	HOXA5
SLAMF7	pp	SRF
SLAMF7	pp	TP53
SLAMF7	pp	FOXA1
CMYA5	pp	CREB1
CMYA5	pp	FOXC1
CMYA5	pp	GATA2
CMYA5	pp	YY1
CMYA5	pp	PPARG
CMYA5	pp	PRDM1
FGR	pp	CREB1
FGR	pp	FOXC1
FGR	pp	GATA2
FGR	pp	YY1
FGR	pp	MEF2A
FGR	pp	HOXA5
FGR	pp	NFIC
FGR	pp	PPARG
FGR	pp	GATA3
FGR	pp	HNF4A
FGR	pp	NFKB1
FGR	pp	RELA
FGR	pp	TP53
FGR	pp	TP63
FGR	pp	FOXA1
FGR	pp	RUNX2
CCL18	pp	CREB1
CCL18	pp	GATA2
CCL18	pp	FOXL1
CCL18	pp	HOXA5
CCL18	pp	NFIC
CCL18	pp	NFYA
CCL18	pp	SRF
CCL18	pp	PPARG
CCL18	pp	TP53
CCL18	pp	ESR1
PIM2	pp	CREB1
PIM2	pp	FOXC1
PIM2	pp	GATA2
PIM2	pp	FOXL1
PIM2	pp	PPARG
PIM2	pp	STAT3
PIM2	pp	HINFP
CD79A	pp	CREB1
CD79A	pp	GATA2
CD79A	pp	FOXL1
CD79A	pp	PPARG
CD79A	pp	GATA3
CD79A	pp	HNF4A
CD79A	pp	TP53
CD79A	pp	ESR1
CD79A	pp	FOXF2
TNFSF14	pp	CREB1
TNFSF14	pp	NFYA
TNFSF14	pp	PPARG
TNFSF14	pp	GATA3
TNFSF14	pp	E2F1
TNFSF14	pp	FOXF2
TNFSF14	pp	RUNX2
TNFSF14	pp	ELF5
TMEM71	pp	CREB1
TMEM71	pp	FOXC1
TMEM71	pp	GATA2
TMEM71	pp	HINFP
TMEM71	pp	NFKB1
TMEM71	pp	TP53
TMEM71	pp	IRF2
TMEM71	pp	ELF5
GPR18	pp	CREB1
GPR18	pp	FOXC1
GPR18	pp	HNF4A
GPR18	pp	HINFP
GPR18	pp	STAT1
GPR18	pp	TEAD1
GPR18	pp	TFAP2C
GPR18	pp	ELK4
CR1	pp	CREB1
CR1	pp	HNF4A
CR1	pp	TP53
GPSM3	pp	CREB1
GPSM3	pp	GATA2
GPSM3	pp	YY1
GPSM3	pp	E2F1
GPSM3	pp	RELA
GPSM3	pp	USF2
GPSM3	pp	TFAP2C
GPSM3	pp	ELK4
MMRN1	pp	FOXC1
MMRN1	pp	GATA2
MMRN1	pp	FOXL1
MMRN1	pp	YY1
MMRN1	pp	NFIC
MMRN1	pp	TP53
HCK	pp	FOXC1
HCK	pp	GATA2
HCK	pp	FOXL1
HCK	pp	TP53
HCK	pp	RUNX2
SDC1	pp	FOXC1
SDC1	pp	GATA2
SDC1	pp	FOXL1
SDC1	pp	PPARG
SDC1	pp	USF2
SDC1	pp	FOXA1
RNASE6	pp	FOXC1
RNASE6	pp	FOXL1
RNASE6	pp	SRF
RNASE6	pp	USF2
RNASE6	pp	SOX5
FCRL1	pp	FOXC1
FCRL1	pp	FOXL1
FCRL1	pp	HINFP
C3AR1	pp	FOXC1
C3AR1	pp	GATA2
C3AR1	pp	YY1
MNDA	pp	FOXC1
MNDA	pp	GATA2
MNDA	pp	MEF2A
MNDA	pp	SRF
MNDA	pp	STAT3
MNDA	pp	ELK4
CD37	pp	FOXC1
CD37	pp	SRF
CD37	pp	USF2
CD37	pp	PRDM1
CD37	pp	SREBF2
FPR1	pp	FOXC1
FPR1	pp	HOXA5
FPR1	pp	SRF
FPR1	pp	E2F1
FPR1	pp	TEAD1
AEN	pp	FOXC1
AEN	pp	NFIC
AEN	pp	NFYA
AEN	pp	E2F1
AEN	pp	ESR1
AEN	pp	TP63
PERP	pp	FOXC1
PERP	pp	STAT3
PERP	pp	ELK1
CTSS	pp	FOXC1
CTSS	pp	YY1
CTSS	pp	MEF2A
CTSS	pp	FOXF2
CTSS	pp	SREBF2
PDK1	pp	FOXC1
PDK1	pp	MEF2A
PDK1	pp	HNF4A
PDK1	pp	E2F1
PDK1	pp	USF1
PDK1	pp	STAT1
PDK1	pp	SREBF2
NCF4	pp	FOXC1
NCF4	pp	FOXL1
NCF4	pp	NFIC
NCF4	pp	NFYA
NCF4	pp	SRF
NCF4	pp	HNF4A
NCF4	pp	SREBF1
NCF4	pp	TEAD1
NCF4	pp	NR2E3
P2RY13	pp	FOXC1
P2RY13	pp	GATA2
P2RY13	pp	YY1
P2RY13	pp	NFIC
P2RY13	pp	NFYA
P2RY13	pp	SRF
CRISP3	pp	FOXC1
CRISP3	pp	GATA2
CRISP3	pp	YY1
CRISP3	pp	MEF2A
CRISP3	pp	NFYA
CRISP3	pp	SRF
CRISP3	pp	GATA3
CRISP3	pp	NR3C1
GAPT	pp	FOXC1
GAPT	pp	FOXL1
GAPT	pp	NFIC
GAPT	pp	SRF
GAPT	pp	HNF4A
GAPT	pp	NFKB1
GAPT	pp	IRF2
GAPT	pp	PRDM1
GAPT	pp	NR3C1
GAPT	pp	PAX2
GAPT	pp	ELF5
CRELD2	pp	FOXC1
CRELD2	pp	GATA2
CRELD2	pp	NFYA
CRELD2	pp	SRF
CRELD2	pp	GATA3
CRELD2	pp	E2F1
CRELD2	pp	E2F6
CRELD2	pp	RELA
CRELD2	pp	TP53
CRELD2	pp	USF2
CRELD2	pp	TFAP2C
CRELD2	pp	IRF2
FCGR3B	pp	FOXC1
FCGR3B	pp	GATA2
FCGR3B	pp	FOXL1
FCGR3B	pp	YY1
FCGR3B	pp	PPARG
FCGR3B	pp	STAT3
IL2RG	pp	FOXC1
IL2RG	pp	YY1
IL2RG	pp	PPARG
IL2RG	pp	STAT3
IL2RG	pp	ELK4
IL2RG	pp	FOXA1
ZNF711	pp	FOXC1
ZNF711	pp	GATA2
ZNF711	pp	NRF1
SDF2L1	pp	FOXC1
SDF2L1	pp	GATA2
SDF2L1	pp	FOXL1
SDF2L1	pp	HOXA5
SDF2L1	pp	E2F6
SDF2L1	pp	RELA
LCP2	pp	FOXC1
LCP2	pp	FOXL1
LCP2	pp	RELA
LCP2	pp	TP53
LCP2	pp	TEAD1
LCP2	pp	TFCP2L1
ZBTB10	pp	FOXC1
ZBTB10	pp	GATA2
ZBTB10	pp	YY1
ZBTB10	pp	MEF2A
ZBTB10	pp	NFKB1
ZBTB10	pp	PRDM1
LST1	pp	FOXC1
LST1	pp	NFIC
LST1	pp	NFKB1
LST1	pp	TFAP2C
LST1	pp	SREBF2
FERMT1	pp	FOXC1
FERMT1	pp	SRF
FERMT1	pp	USF2
TNFSF8	pp	FOXC1
TNFSF8	pp	USF2
TNFSF8	pp	RUNX2
TNFSF8	pp	PAX2
CYB5R1	pp	FOXC1
CYB5R1	pp	HINFP
BIN2	pp	FOXC1
BIN2	pp	SREBF1
BIN2	pp	FOXA1
IFITM3	pp	FOXC1
IFITM3	pp	GATA2
IFITM3	pp	RELA
IFITM3	pp	TEAD1
IFITM3	pp	RUNX2
IFITM3	pp	NR3C1
SLC46A3	pp	FOXC1
SLC46A3	pp	GATA2
SLC46A3	pp	MEF2A
SLC46A3	pp	NFIC
SLC46A3	pp	NFYA
SLC46A3	pp	USF2
SLC46A3	pp	SREBF1
SLC46A3	pp	TP63
SLC46A3	pp	NR3C1
SLC46A3	pp	PAX2
PIK3AP1	pp	GATA2
PIK3AP1	pp	FOXL1
PIK3AP1	pp	SRF
PIK3AP1	pp	HINFP
PIK3AP1	pp	TP53
PIK3AP1	pp	EN1
FGFR3	pp	GATA2
FGFR3	pp	FOXL1
FGFR3	pp	SP1
FGFR3	pp	RELA
CCL8	pp	GATA2
CCL8	pp	USF2
CLC	pp	GATA2
CLC	pp	FOXL1
CLC	pp	GATA3
CIDEA	pp	GATA2
CIDEA	pp	YY1
CIDEA	pp	PPARG
CIDEA	pp	STAT3
CIDEA	pp	E2F1
CIDEA	pp	NFKB1
CIDEA	pp	PAX2
CCL19	pp	GATA2
CCL19	pp	FOXL1
CCL19	pp	SRF
CCL19	pp	PPARG
CCL19	pp	STAT3
CCL19	pp	GATA3
CCL19	pp	RELA
CCL19	pp	TP53
CCL19	pp	IRF2
CCL19	pp	SOX17
FMO3	pp	GATA2
FMO3	pp	FOXL1
FMO3	pp	YY1
FMO3	pp	MEF2A
FMO3	pp	SRF
FMO3	pp	GATA3
FMO3	pp	IRF2
SLC5A7	pp	GATA2
SLC5A7	pp	HINFP
IL1R2	pp	GATA2
IL1R2	pp	NFYA
IL1R2	pp	NFKB1
IL1R2	pp	RELA
IL1R2	pp	USF1
IL1R2	pp	USF2
IL1R2	pp	TEAD1
IL1R2	pp	ELK1
IGSF6	pp	GATA2
IGSF6	pp	TP53
IGSF6	pp	STAT1
IGSF6	pp	TP63
MAP3K8	pp	FOXL1
MAP3K8	pp	YY1
MAP3K8	pp	E2F1
MAP3K8	pp	NFKB1
MAP3K8	pp	RELA
MAP3K8	pp	SREBF1
MAP3K8	pp	ELK4
MAP3K8	pp	ESR1
MAP3K8	pp	TP63
MAP3K8	pp	NR2C2
CD69	pp	YY1
CD69	pp	HOXA5
CD69	pp	SRF
CD69	pp	HNF4A
CD69	pp	NFKB1
CD69	pp	PRDM1
CD69	pp	RUNX2
CD69	pp	NR3C1
CD69	pp	HNF1B
LCN2	pp	YY1
LCN2	pp	NFIC
LCN2	pp	PPARG
LCN2	pp	NFKB1
LCN2	pp	ESR1
LCN2	pp	SREBF2
SRM	pp	YY1
SRM	pp	TFAP2A
SRM	pp	SREBF1
SRM	pp	TFAP2C
SRM	pp	EN1
GPR84	pp	NFIC
GPR84	pp	PPARG
GPR84	pp	HNF4A
GPR84	pp	E2F1
GPR84	pp	TP53
TMC8	pp	SRF
TMC8	pp	E2F1
TMC8	pp	TFAP2A
TMC8	pp	MAX
TMC8	pp	USF1
TMC8	pp	USF2
TMC8	pp	PAX2
TMC8	pp	SOX10
TMC8	pp	ARNT
TMC8	pp	MYCN
MSX2	pp	NFIC
MSX2	pp	NFYA
MSX2	pp	SRF
MSX2	pp	HNF4A
MSX2	pp	HINFP
MSX2	pp	USF2
MSX2	pp	ELK1
SLIT2	pp	NFIC
SLIT2	pp	HINFP
SLIT2	pp	TFAP2A
SLIT2	pp	MAX
CPEB4	pp	TFAP2A
CPEB4	pp	NFKB1
CPEB4	pp	PRDM1
CPEB4	pp	ELK4
APOBEC3A	pp	RELA
APOBEC3A	pp	USF2
ENPP6	pp	SOX5
