# Supplementary material for: Identification of shared pathogenetic mechanisms between COVID-19 and IC through bioinformatics and system biology
Source: Sci Rep. 2024 Jan 24;14:2114. doi: 10.1038/s41598-024-52625-z (PMC10808107; doi:10.1038/s41598-024-52625-z)
Supplement: Supplementary file 4 — Supplementary Table S3. [file 41598_2024_52625_MOESM4_ESM.xlsx]

## Sheet: Sheet2
DEGs_symbol	Degree	microRNA_symbol
ACOT7	pp	hsa-mir-155-5p
ADM	pp	hsa-mir-1297
ADM	pp	hsa-mir-26a-5p
ADM	pp	hsa-mir-26b-5p
ADM	pp	hsa-mir-379-3p
ADM	pp	hsa-mir-411-3p
ADM	pp	hsa-mir-544a
ADM	pp	hsa-mir-660-5p
AEN	pp	hsa-mir-186-5p
AEN	pp	hsa-mir-24-3p
AEN	pp	hsa-mir-26b-5p
AEN	pp	hsa-mir-491-5p
BCL2A1	pp	hsa-mir-146a-5p
BCL2A1	pp	hsa-mir-335-5p
BIRC3	pp	hsa-mir-34a-5p
BIRC3	pp	hsa-mir-375
BIRC3	pp	hsa-mir-98-5p
C2	pp	hsa-mir-142-3p
C2	pp	hsa-mir-335-5p
C5AR1	pp	hsa-mir-26b-5p
C5AR1	pp	hsa-mir-335-5p
CCL19	pp	hsa-mir-148b-3p
CCL19	pp	hsa-mir-335-5p
CCL19	pp	hsa-mir-9-5p
CCL2	pp	hsa-mir-1-3p
CCL2	pp	hsa-mir-155-5p
CCL2	pp	hsa-mir-24-3p
CCL2	pp	hsa-mir-26b-5p
CCL2	pp	hsa-mir-495-3p
CCR1	pp	hsa-mir-21-5p
CCR6	pp	hsa-mir-26b-5p
CD69	pp	hsa-mir-32-5p
CD69	pp	hsa-mir-335-5p
CD69	pp	hsa-mir-92a-3p
CD69	pp	hsa-mir-92b-3p
CPA6	pp	hsa-mir-124-3p
CPEB4	pp	hsa-let-7b-5p
CPEB4	pp	hsa-mir-128-3p
CPEB4	pp	hsa-mir-145-5p
CPEB4	pp	hsa-mir-181a-5p
CPEB4	pp	hsa-mir-181b-5p
CPEB4	pp	hsa-mir-181c-5p
CPEB4	pp	hsa-mir-181d-5p
CPEB4	pp	hsa-mir-203a-3p
CPEB4	pp	hsa-mir-214-3p
CPEB4	pp	hsa-mir-25-3p
CPEB4	pp	hsa-mir-26a-5p
CPEB4	pp	hsa-mir-27a-3p
CPEB4	pp	hsa-mir-27b-3p
CPEB4	pp	hsa-mir-29c-5p
CPEB4	pp	hsa-mir-30a-5p
CPEB4	pp	hsa-mir-30b-5p
CPEB4	pp	hsa-mir-30c-5p
CPEB4	pp	hsa-mir-30d-5p
CPEB4	pp	hsa-mir-30e-5p
CPEB4	pp	hsa-mir-32-5p
CPEB4	pp	hsa-mir-335-5p
CPEB4	pp	hsa-mir-3607-3p
CPEB4	pp	hsa-mir-3619-5p
CPEB4	pp	hsa-mir-377-3p
CPEB4	pp	hsa-mir-92a-3p
CPEB4	pp	hsa-mir-92b-3p
CPEB4	pp	hsa-mir-9-5p
CRELD2	pp	hsa-mir-1-3p
CTSS	pp	hsa-mir-106b-5p
CTSS	pp	hsa-mir-17-5p
CTSS	pp	hsa-mir-20a-5p
CTSS	pp	hsa-mir-93-5p
CXCL13	pp	hsa-mir-26b-5p
CXCL2	pp	hsa-mir-1-3p
CXCL2	pp	hsa-mir-335-5p
CXCL2	pp	hsa-mir-98-5p
CXCR4	pp	hsa-mir-139-5p
CXCR4	pp	hsa-mir-146a-5p
CXCR4	pp	hsa-mir-26b-5p
CXCR4	pp	hsa-mir-494-3p
CXCR4	pp	hsa-mir-9-5p
CYBB	pp	hsa-mir-34a-5p
CYTIP	pp	hsa-mir-26b-5p
CYTIP	pp	hsa-mir-335-5p
EGR2	pp	hsa-mir-124-3p
EGR2	pp	hsa-mir-150-5p
EGR2	pp	hsa-mir-20a-5p
ERBB4	pp	hsa-mir-145-5p
ERBB4	pp	hsa-mir-19a-3p
ERBB4	pp	hsa-mir-221-3p
ERBB4	pp	hsa-mir-302d-3p
ERBB4	pp	hsa-mir-372-3p
EVI2A	pp	hsa-mir-124-3p
EVI2A	pp	hsa-mir-26b-5p
EVI2B	pp	hsa-mir-142-3p
FCGR1B	pp	hsa-mir-26b-5p
FERMT1	pp	hsa-mir-192-5p
FERMT1	pp	hsa-mir-9-5p
FGFR3	pp	hsa-mir-100-5p
FGFR3	pp	hsa-mir-24-3p
FGFR3	pp	hsa-mir-26b-5p
FGFR3	pp	hsa-mir-99a-5p
FMO3	pp	hsa-mir-26b-5p
FSCN1	pp	hsa-mir-133a-3p
FSCN1	pp	hsa-mir-133b
FSCN1	pp	hsa-mir-143-3p
FSCN1	pp	hsa-mir-145-5p
FSCN1	pp	hsa-mir-17-3p
FSCN1	pp	hsa-mir-185-3p
FSCN1	pp	hsa-mir-29a-3p
FSCN1	pp	hsa-mir-29c-3p
FSCN1	pp	hsa-mir-30a-5p
FSCN1	pp	hsa-mir-429
FSCN1	pp	hsa-mir-4705
GNG2	pp	hsa-mir-30a-5p
GREM1	pp	hsa-mir-124-3p
GREM1	pp	hsa-mir-203a-3p
GREM1	pp	hsa-mir-381-3p
HIF3A	pp	hsa-mir-1-3p
ICAM1	pp	hsa-mir-146a-5p
ICAM1	pp	hsa-mir-155-5p
ICAM1	pp	hsa-mir-17-3p
ICAM1	pp	hsa-mir-17-5p
ICAM1	pp	hsa-mir-21-5p
ICAM1	pp	hsa-mir-221-3p
ICAM1	pp	hsa-mir-222-3p
ICAM1	pp	hsa-mir-31-5p
ICAM1	pp	hsa-mir-335-5p
ICAM1	pp	hsa-mir-603
ICAM1	pp	hsa-mir-98-5p
IFI30	pp	hsa-mir-149-5p
IFITM3	pp	hsa-mir-146a-5p
IFITM3	pp	hsa-mir-26b-5p
IGSF6	pp	hsa-mir-26b-5p
IKZF3	pp	hsa-mir-125b-5p
IL1R2	pp	hsa-mir-26b-5p
KCNJ2	pp	hsa-mir-1-3p
KCNJ2	pp	hsa-mir-196a-5p
KCNJ2	pp	hsa-mir-196b-5p
KCNJ2	pp	hsa-mir-19a-3p
KCNJ2	pp	hsa-mir-19b-3p
KCNJ2	pp	hsa-mir-9-5p
LCP1	pp	hsa-mir-1-3p
LCP1	pp	hsa-mir-30a-5p
LCP1	pp	hsa-mir-30b-5p
LCP1	pp	hsa-mir-30c-5p
LCP1	pp	hsa-mir-30d-5p
LCP1	pp	hsa-mir-30e-5p
LYN	pp	hsa-let-7e-5p
LYN	pp	hsa-mir-205-5p
LYN	pp	hsa-mir-222-3p
MAP3K8	pp	hsa-mir-124-3p
MAP3K8	pp	hsa-mir-17-5p
MAP3K8	pp	hsa-mir-335-5p
MAP3K8	pp	hsa-mir-370-3p
MNDA	pp	hsa-mir-26b-5p
NDFIP2	pp	hsa-mir-192-5p
NDFIP2	pp	hsa-mir-7-5p
NFKBIZ	pp	hsa-mir-192-5p
NFKBIZ	pp	hsa-mir-335-5p
NRG4	pp	hsa-mir-192-5p
PARD6B	pp	hsa-mir-106b-5p
PARD6B	pp	hsa-mir-125a-5p
PARD6B	pp	hsa-mir-1-3p
PARD6B	pp	hsa-mir-17-5p
PARD6B	pp	hsa-mir-18a-5p
PARD6B	pp	hsa-mir-200b-3p
PARD6B	pp	hsa-mir-200c-3p
PARD6B	pp	hsa-mir-203a-3p
PARD6B	pp	hsa-mir-20a-5p
PARD6B	pp	hsa-mir-335-5p
PARD6B	pp	hsa-mir-374a-5p
PARD6B	pp	hsa-mir-500a-3p
PARD6B	pp	hsa-mir-579-3p
PARD6B	pp	hsa-mir-93-5p
PARD6B	pp	hsa-mir-9-3p
PDK1	pp	hsa-let-7b-5p
PDK1	pp	hsa-mir-105-5p
PDK1	pp	hsa-mir-128-3p
PDK1	pp	hsa-mir-155-5p
PDK1	pp	hsa-mir-26b-5p
PDK1	pp	hsa-mir-27a-3p
PDK1	pp	hsa-mir-375
PERP	pp	hsa-mir-192-5p
PERP	pp	hsa-mir-629-3p
PIM2	pp	hsa-mir-26b-5p
PLA2G7	pp	hsa-mir-124-3p
PLA2G7	pp	hsa-mir-335-5p
PLAC8	pp	hsa-mir-26a-5p
PLEK2	pp	hsa-mir-138-5p
PLEK2	pp	hsa-mir-193b-3p
PLXNC1	pp	hsa-mir-193b-3p
PLXNC1	pp	hsa-mir-26b-5p
PLXNC1	pp	hsa-mir-335-5p
PNP	pp	hsa-mir-124-3p
PNP	pp	hsa-mir-1296-5p
PNP	pp	hsa-mir-133a-3p
PNP	pp	hsa-mir-1-3p
PNP	pp	hsa-mir-147a
PNP	pp	hsa-mir-16-5p
PNP	pp	hsa-mir-186-5p
POU2F2	pp	hsa-mir-10b-5p
POU2F2	pp	hsa-mir-29b-2-5p
POU2F2	pp	hsa-mir-9-5p
PROK2	pp	hsa-mir-96-5p
RASGRP1	pp	hsa-mir-21-5p
RASGRP1	pp	hsa-mir-335-5p
RNASE6	pp	hsa-mir-26b-5p
SALL1	pp	hsa-let-7e-5p
SALL1	pp	hsa-mir-103a-3p
SALL1	pp	hsa-mir-107
SALL1	pp	hsa-mir-15a-5p
SALL1	pp	hsa-mir-15b-5p
SALL1	pp	hsa-mir-16-5p
SALL1	pp	hsa-mir-195-5p
SALL1	pp	hsa-mir-26b-5p
SALL1	pp	hsa-mir-320a
SALL1	pp	hsa-mir-374b-3p
SALL1	pp	hsa-mir-424-5p
SALL1	pp	hsa-mir-497-5p
SALL1	pp	hsa-mir-503-5p
SALL1	pp	hsa-mir-744-5p
SAMD9L	pp	hsa-mir-106b-5p
SAMD9L	pp	hsa-mir-146a-5p
SAMD9L	pp	hsa-mir-17-5p
SAMD9L	pp	hsa-mir-20a-5p
SAMD9L	pp	hsa-mir-20b-5p
SAMD9L	pp	hsa-mir-93-5p
SAMSN1	pp	hsa-mir-124-3p
SAMSN1	pp	hsa-mir-132-3p
SAMSN1	pp	hsa-mir-7-5p
SDC1	pp	hsa-mir-10b-5p
SDC1	pp	hsa-mir-375
SDC1	pp	hsa-mir-494-3p
SDC1	pp	hsa-mir-9-5p
SDF2L1	pp	hsa-mir-124-3p
SDF2L1	pp	hsa-mir-335-5p
SERPINB9	pp	hsa-mir-127-3p
SERPINB9	pp	hsa-mir-29a-3p
SERPINB9	pp	hsa-mir-335-5p
SLC46A3	pp	hsa-mir-124-3p
SLC46A3	pp	hsa-mir-192-5p
SLC46A3	pp	hsa-mir-224-5p
SLC46A3	pp	hsa-mir-27a-3p
SLC46A3	pp	hsa-mir-335-5p
SLC46A3	pp	hsa-mir-99a-3p
SLC46A3	pp	hsa-mir-99b-3p
SNX10	pp	hsa-mir-126-5p
SNX10	pp	hsa-mir-192-5p
SPI1	pp	hsa-mir-155-5p
SPI1	pp	hsa-mir-34a-5p
SPI1	pp	hsa-mir-9-5p
SRGN	pp	hsa-mir-1254
SRGN	pp	hsa-mir-181a-5p
SRGN	pp	hsa-mir-181b-5p
SRGN	pp	hsa-mir-181c-5p
SRGN	pp	hsa-mir-26b-5p
SRM	pp	hsa-mir-196a-3p
SRM	pp	hsa-mir-423-5p
SRM	pp	hsa-mir-455-3p
SRM	pp	hsa-mir-652-3p
SRM	pp	hsa-mir-744-5p
SRM	pp	hsa-mir-7-5p
STARD4	pp	hsa-mir-218-5p
TIMP1	pp	hsa-mir-26b-5p
TNFAIP3	pp	hsa-let-7e-5p
TNFAIP3	pp	hsa-mir-130a-5p
TNFAIP3	pp	hsa-mir-18a-5p
TNFAIP3	pp	hsa-mir-21-5p
TNFAIP3	pp	hsa-mir-23a-3p
TNFAIP3	pp	hsa-mir-23b-3p
TNFAIP3	pp	hsa-mir-24-3p
TNFAIP3	pp	hsa-mir-26b-5p
TNFAIP3	pp	hsa-mir-29a-3p
TNFAIP3	pp	hsa-mir-29b-3p
TNFAIP3	pp	hsa-mir-335-3p
TNFAIP3	pp	hsa-mir-374a-5p
TNFAIP3	pp	hsa-mir-412-3p
TNFAIP3	pp	hsa-mir-573
TNFRSF9	pp	hsa-mir-335-5p
TNFRSF9	pp	hsa-mir-98-5p
TNFSF13B	pp	hsa-mir-192-5p
VMP1	pp	hsa-mir-1-3p
VMP1	pp	hsa-mir-16-5p
VMP1	pp	hsa-mir-210-3p
VMP1	pp	hsa-mir-4698
VNN2	pp	hsa-mir-124-3p
VNN2	pp	hsa-mir-26b-5p
VNN2	pp	hsa-mir-335-5p
WEE1	pp	hsa-let-7a-3p
WEE1	pp	hsa-mir-103a-3p
WEE1	pp	hsa-mir-106a-5p
WEE1	pp	hsa-mir-106b-5p
WEE1	pp	hsa-mir-10a-5p
WEE1	pp	hsa-mir-1179
WEE1	pp	hsa-mir-125b-2-3p
WEE1	pp	hsa-mir-128-3p
WEE1	pp	hsa-mir-130b-5p
WEE1	pp	hsa-mir-1-3p
WEE1	pp	hsa-mir-140-3p
WEE1	pp	hsa-mir-155-5p
WEE1	pp	hsa-mir-15a-5p
WEE1	pp	hsa-mir-15b-3p
WEE1	pp	hsa-mir-15b-5p
WEE1	pp	hsa-mir-16-5p
WEE1	pp	hsa-mir-17-5p
WEE1	pp	hsa-mir-186-5p
WEE1	pp	hsa-mir-195-5p
WEE1	pp	hsa-mir-20a-5p
WEE1	pp	hsa-mir-20b-5p
WEE1	pp	hsa-mir-221-3p
WEE1	pp	hsa-mir-23a-3p
WEE1	pp	hsa-mir-23b-3p
WEE1	pp	hsa-mir-23c
WEE1	pp	hsa-mir-26a-5p
WEE1	pp	hsa-mir-27a-3p
WEE1	pp	hsa-mir-27b-3p
WEE1	pp	hsa-mir-302a-3p
WEE1	pp	hsa-mir-3120-3p
WEE1	pp	hsa-mir-374b-3p
WEE1	pp	hsa-mir-374c-5p
WEE1	pp	hsa-mir-381-3p
WEE1	pp	hsa-mir-424-5p
WEE1	pp	hsa-mir-497-5p
WEE1	pp	hsa-mir-5010-3p
WEE1	pp	hsa-mir-503-5p
WEE1	pp	hsa-mir-513b-5p
WEE1	pp	hsa-mir-519d-3p
WEE1	pp	hsa-mir-520a-3p
WEE1	pp	hsa-mir-545-3p
WEE1	pp	hsa-mir-548o-3p
WEE1	pp	hsa-mir-577
WEE1	pp	hsa-mir-877-3p
WEE1	pp	hsa-mir-92a-3p
WEE1	pp	hsa-mir-93-5p
WIPF1	pp	hsa-mir-124-3p
WIPF1	pp	hsa-mir-200c-3p
ZBTB10	pp	hsa-mir-103a-3p
ZBTB10	pp	hsa-mir-107
ZBTB10	pp	hsa-mir-10a-5p
ZBTB10	pp	hsa-mir-15a-5p
ZBTB10	pp	hsa-mir-15b-5p
ZBTB10	pp	hsa-mir-16-5p
ZBTB10	pp	hsa-mir-192-5p
ZBTB10	pp	hsa-mir-195-5p
ZBTB10	pp	hsa-mir-27a-3p
ZBTB10	pp	hsa-mir-29c-3p
ZBTB10	pp	hsa-mir-335-5p
ZBTB10	pp	hsa-mir-361-5p
ZBTB10	pp	hsa-mir-3653-3p
ZBTB10	pp	hsa-mir-374a-3p
ZBTB10	pp	hsa-mir-98-5p
ZNF711	pp	hsa-mir-130a-3p
ZNF711	pp	hsa-mir-130b-3p
ZNF711	pp	hsa-mir-132-3p
ZNF711	pp	hsa-mir-188-3p
ZNF711	pp	hsa-mir-18a-5p
ZNF711	pp	hsa-mir-19b-3p
ZNF711	pp	hsa-mir-212-3p
ZNF711	pp	hsa-mir-218-5p
ZNF711	pp	hsa-mir-301a-3p
ZNF711	pp	hsa-mir-301b-3p
ZNF711	pp	hsa-mir-3157-5p
ZNF711	pp	hsa-mir-335-5p
ZNF711	pp	hsa-mir-511-5p
ZNF711	pp	hsa-mir-615-3p
